# Supplementary material for: 2-(Furan-2-yl)-5-(2-nitro­benz­yl)-2,3-dihydro-1,5-benzothia­zepin-4(5H)-one
Source: Acta Crystallogr Sect E Struct Rep Online. 2010 Dec 18;67(Pt 1):o168. doi: 10.1107/S1600536810052098 (PMC3050135; doi:10.1107/S1600536810052098)
Supplement: Supplementary file 1 [file e-67-0o168-sup1.cif]

##############################################################################
###                                                                        ###
###        Electronic paper (Acta Crystallographica Section E)             ###
###                                                                        ###
##############################################################################
#                                                                            #
# This CIF contains the data in a paper accepted for publication in Acta     #
# Crystallographica Section E. It conforms to the requirements of Notes      #
# for Authors for Section E, and has been peer reviewed under the auspices   #
# of the IUCr Commission on Journals.                                        #
#                                                                            #
# Full details of the Crystallographic Information File format               #
# are given in the paper "The Crystallographic Information File (CIF):       #
# a New Standard Archive File for Crystallography" by S. R. Hall, F. H.      #
# Allen and I. D. Brown [Acta Cryst. (1991), A47, 655-685].                  #
#                                                                            #
# The current version of the core CIF dictionary is obtainable from          #
# ftp://ftp.iucr.org/pub/cif_core.dic. The current version number is 2.4.    #
#                                                                            #
# Software is freely available for graphical display of the structure(s) in  #
# this CIF.  For information consult the CIF home page http://www.iucr.org/  #
# cif/home.html                                                              #
#                                                                            #
# This file may be used for bona fide research purposes within the           #
# scientific community so long as proper attribution is given to the journal # 
# article from which it was obtained.                                        #
#                                                                            #
##############################################################################
                                             
data_I
_audit_creation_method     SHELXL-97
_chemical_name_systematic
;
2-(Furan-2-yl)-5-(2-nitrobenzyl)-2,3-dihydro-1,5-benzothiazepin-4(5<i>H</i>)-one
;
_chemical_name_common     ?
_chemical_formula_moiety     'C20 H16 N2 O4 S'
_chemical_formula_sum     'C20 H16 N2 O4 S'
_chemical_formula_iupac     'C20 H16 N2 O4 S'
_chemical_formula_weight     380.41
_chemical_melting_point     ?
_symmetry_cell_setting     monoclinic
_symmetry_space_group_name_H-M     'P 21/n'
_symmetry_space_group_name_Hall     '-P 2yn'
loop_
    _symmetry_equiv_pos_as_xyz
    'x, y, z'
    '-x+1/2, y+1/2, -z+1/2'
    '-x, -y, -z'
    'x-1/2, -y-1/2, z-1/2'
_cell_length_a     11.061(3)
_cell_length_b     8.538(3)
_cell_length_c     19.340(6)
_cell_angle_alpha     90.00
_cell_angle_beta     105.535(4)
_cell_angle_gamma     90.00
_cell_volume     1759.7(9)
_cell_formula_units_Z     4
_cell_measurement_reflns_used     1000
_cell_measurement_theta_min     2.624
_cell_measurement_theta_max     26.674
_cell_measurement_temperature     293(2)
_exptl_crystal_description     block
_exptl_crystal_colour     light-yellow
_exptl_crystal_size_max     0.18
_exptl_crystal_size_mid     0.16
_exptl_crystal_size_min     0.14
_exptl_crystal_density_diffrn     1.436
_exptl_crystal_density_meas     ?
_exptl_crystal_density_method     'not measured'
_exptl_crystal_F_000     792
_exptl_absorpt_coefficient_mu     0.214
_exptl_absorpt_correction_type     multi-scan
_exptl_absorpt_process_details     '(SADABS; Sheldrick, 1996)'
_exptl_absorpt_correction_T_min     0.9625
_exptl_absorpt_correction_T_max     0.9707
_exptl_special_details
;
;
_diffrn_ambient_temperature     293(2)
_diffrn_radiation_type     MoK\a
_diffrn_radiation_wavelength     0.71073
_diffrn_radiation_source     'fine-focus sealed tube'
_diffrn_radiation_monochromator     graphite
_diffrn_measurement_device_type     'Bruker SMART CCD area-detector'
_diffrn_measurement_method     '\f and \w'
_diffrn_detector_area_resol_mean     ?
_diffrn_reflns_number     7699
_diffrn_reflns_av_R_equivalents     0.0383
_diffrn_reflns_av_sigmaI/netI     0.0347
_diffrn_reflns_theta_min     1.93
_diffrn_reflns_theta_max     26.01
_diffrn_reflns_theta_full     26.01
_diffrn_measured_fraction_theta_max     0.997
_diffrn_measured_fraction_theta_full     0.997
_diffrn_reflns_limit_h_min     -13
_diffrn_reflns_limit_h_max     13
_diffrn_reflns_limit_k_min     -9
_diffrn_reflns_limit_k_max     10
_diffrn_reflns_limit_l_min     -23
_diffrn_reflns_limit_l_max     16
_diffrn_standards_number     0
_diffrn_standards_interval_count     ?
_diffrn_standards_interval_time     ?
_diffrn_standards_decay_%     ?
_refine_special_details
;
Refinement of <i>F</i>^2^ against ALL reflections. The weighted <i>R</i>-factor
<i>wR</i> and goodness of fit <i>S</i> are based on <i>F</i>^2^, conventional
<i>R</i>-factors <i>R</i> are based on <i>F</i>, with <i>F</i> set to zero for
negative <i>F</i>^2^. The threshold expression of <i>F</i>^2^ >
\s(<i>F</i>^2^) is used only for calculating <i>R</i>-factors(gt) <i>etc</i>.
and is not relevant to the choice of reflections for refinement.
<i>R</i>-factors based on <i>F</i>^2^ are statistically about twice as large
as those based on <i>F</i>, and <i>R</i>- factors based on ALL data will be
even larger.
;
_reflns_number_total     3458
_reflns_number_gt     2755
_reflns_threshold_expression     I>2sigma(I)
_refine_ls_structure_factor_coef     Fsqd
_refine_ls_matrix_type     full
_refine_ls_R_factor_all     0.0568
_refine_ls_R_factor_gt     0.0467
_refine_ls_wR_factor_gt     0.1321
_refine_ls_wR_factor_ref     0.1396
_refine_ls_goodness_of_fit_ref     1.096
_refine_ls_restrained_S_all     1.116
_refine_ls_number_reflns     3458
_refine_ls_number_parameters     244
_refine_ls_number_restraints     12
_refine_ls_hydrogen_treatment     constr
_refine_ls_weighting_scheme     calc
_refine_ls_weighting_details
         'calc w=1/[\s^2^(Fo^2^)+(0.0823P)^2^+0.1330P] where P=(Fo^2^+2Fc^2^)/3'
_atom_sites_solution_hydrogens     geom
_atom_sites_solution_primary     direct
_atom_sites_solution_secondary     difmap
_refine_ls_shift/su_max     0.000
_refine_ls_shift/su_mean     0.000
_refine_diff_density_max     0.324
_refine_diff_density_min     -0.343
_refine_ls_extinction_method     none
_refine_ls_extinction_coef     ?
loop_
    _atom_type_symbol
    _atom_type_description
    _atom_type_scat_dispersion_real
    _atom_type_scat_dispersion_imag
    _atom_type_scat_source
    'C' 'C' 0.0033 0.0016
                         'International Tables Vol C Tables 4.2.6.8 and 6.1.1.4'
    'H' 'H' 0.0000 0.0000
                         'International Tables Vol C Tables 4.2.6.8 and 6.1.1.4'
    'N' 'N' 0.0061 0.0033
                         'International Tables Vol C Tables 4.2.6.8 and 6.1.1.4'
    'O' 'O' 0.0106 0.0060
                         'International Tables Vol C Tables 4.2.6.8 and 6.1.1.4'
    'S' 'S' 0.1246 0.1234
                         'International Tables Vol C Tables 4.2.6.8 and 6.1.1.4'
_computing_data_collection     'SMART (Bruker, 2000)'
_computing_cell_refinement     'SAINT (Bruker, 2000)'
_computing_data_reduction     'SAINT (Bruker, 2000)'
_computing_structure_solution     'SHELXTL (Sheldrick, 2008)'
_computing_structure_refinement     'SHELXTL (Sheldrick, 2008)'
_computing_molecular_graphics     'SHELXTL (Sheldrick, 2008)'
_computing_publication_material     'SHELXTL (Sheldrick, 2008)'
loop_
    _atom_site_type_symbol
    _atom_site_label
    _atom_site_fract_x
    _atom_site_fract_y
    _atom_site_fract_z
    _atom_site_U_iso_or_equiv
    _atom_site_adp_type
    _atom_site_calc_flag
    _atom_site_refinement_flags
    _atom_site_occupancy
    _atom_site_disorder_assembly
    _atom_site_disorder_group
    S S1 0.88992(5) 0.50517(6) 0.22528(3) 0.04348(19) Uani d . 1 . .
    N N1 0.86748(14) 0.47987(17) 0.06247(8) 0.0344(4) Uani d . 1 . .
    N N2 0.54187(16) 0.5826(2) -0.12646(8) 0.0452(4) Uani d . 1 . .
    O O1 1.1607(2) 0.6320(2) 0.34025(9) 0.0879(7) Uani d U 1 . .
    O O2 0.95960(14) 0.70935(17) 0.05012(8) 0.0517(4) Uani d . 1 . .
    O O3 0.62377(17) 0.5009(2) -0.13854(8) 0.0672(5) Uani d . 1 . .
    O O4 0.44565(16) 0.6131(2) -0.17221(9) 0.0748(5) Uani d . 1 . .
    C C1 1.2646(3) 0.5769(3) 0.38975(14) 0.0791(9) Uani d . 1 . .
    H H1A 1.2950 0.6160 0.4360 0.095 Uiso calc R 1 . .
    C C2 1.3141(2) 0.4647(4) 0.36370(14) 0.0702(7) Uani d . 1 . .
    H H2A 1.3846 0.4070 0.3869 0.084 Uiso calc R 1 . .
    C C3 1.2399(3) 0.4454(4) 0.29201(15) 0.0882(10) Uani d U 1 . .
    H H3A 1.2542 0.3736 0.2589 0.106 Uiso calc R 1 . .
    C C4 1.14695(19) 0.5473(2) 0.28057(10) 0.0419(5) Uani d . 1 . .
    C C5 1.04068(17) 0.5900(2) 0.21861(10) 0.0394(4) Uani d . 1 . .
    H H5A 1.0320 0.7042 0.2191 0.047 Uiso calc R 1 . .
    C C6 1.06808(18) 0.5463(2) 0.14781(10) 0.0408(5) Uani d . 1 . .
    H H6A 1.1432 0.6006 0.1442 0.049 Uiso calc R 1 . .
    H H6B 1.0844 0.4347 0.1476 0.049 Uiso calc R 1 . .
    C C7 0.96163(17) 0.5866(2) 0.08346(10) 0.0383(4) Uani d . 1 . .
    C C8 0.86766(16) 0.3349(2) 0.09979(9) 0.0348(4) Uani d . 1 . .
    C C9 0.87861(17) 0.3321(2) 0.17369(10) 0.0393(4) Uani d . 1 . .
    C C10 0.8751(2) 0.1872(3) 0.20661(12) 0.0523(5) Uani d . 1 . .
    H H10A 0.8841 0.1833 0.2558 0.063 Uiso calc R 1 . .
    C C11 0.8586(2) 0.0509(3) 0.16798(13) 0.0585(6) Uani d . 1 . .
    H H11A 0.8519 -0.0438 0.1904 0.070 Uiso calc R 1 . .
    C C12 0.8520(2) 0.0544(3) 0.09558(13) 0.0513(5) Uani d . 1 . .
    H H12A 0.8435 -0.0384 0.0695 0.062 Uiso calc R 1 . .
    C C13 0.85800(18) 0.1954(2) 0.06219(11) 0.0417(5) Uani d . 1 . .
    H H13A 0.8555 0.1970 0.0138 0.050 Uiso calc R 1 . .
    C C14 0.77070(18) 0.5078(2) -0.00482(10) 0.0371(4) Uani d . 1 . .
    H H14A 0.7365 0.4077 -0.0245 0.045 Uiso calc R 1 . .
    H H14B 0.8098 0.5556 -0.0389 0.045 Uiso calc R 1 . .
    C C15 0.66344(16) 0.6118(2) 0.00252(9) 0.0339(4) Uani d . 1 . .
    C C16 0.55868(17) 0.6482(2) -0.05424(9) 0.0368(4) Uani d . 1 . .
    C C17 0.46416(19) 0.7472(2) -0.04634(11) 0.0452(5) Uani d . 1 . .
    H H17A 0.3964 0.7693 -0.0854 0.054 Uiso calc R 1 . .
    C C18 0.4709(2) 0.8125(2) 0.01949(12) 0.0494(5) Uani d . 1 . .
    H H18A 0.4080 0.8794 0.0253 0.059 Uiso calc R 1 . .
    C C19 0.5712(2) 0.7785(2) 0.07652(11) 0.0473(5) Uani d . 1 . .
    H H19A 0.5761 0.8220 0.1213 0.057 Uiso calc R 1 . .
    C C20 0.66531(18) 0.6798(2) 0.06802(10) 0.0407(4) Uani d . 1 . .
    H H20A 0.7323 0.6583 0.1076 0.049 Uiso calc R 1 . .
loop_
    _atom_site_aniso_label
    _atom_site_aniso_U_11
    _atom_site_aniso_U_22
    _atom_site_aniso_U_33
    _atom_site_aniso_U_12
    _atom_site_aniso_U_13
    _atom_site_aniso_U_23
    S1 0.0388(3) 0.0601(4) 0.0317(3) 0.0035(2) 0.0097(2) -0.0043(2)
    N1 0.0350(8) 0.0381(8) 0.0275(8) 0.0007(6) 0.0037(6) 0.0011(6)
    N2 0.0454(9) 0.0529(11) 0.0315(9) -0.0075(8) 0.0002(7) 0.0006(7)
    O1 0.1060(14) 0.0885(13) 0.0440(9) 0.0542(11) -0.0236(9) -0.0251(9)
    O2 0.0547(9) 0.0492(8) 0.0477(8) -0.0111(7) 0.0076(7) 0.0070(7)
    O3 0.0678(11) 0.0909(13) 0.0368(9) 0.0228(9) 0.0033(8) -0.0118(8)
    O4 0.0579(10) 0.1064(15) 0.0429(9) 0.0081(10) -0.0167(7) -0.0144(9)
    C1 0.0895(19) 0.0787(18) 0.0430(13) 0.0247(16) -0.0275(13) -0.0115(13)
    C2 0.0528(14) 0.0937(19) 0.0517(15) 0.0275(13) -0.0073(11) -0.0008(14)
    C3 0.0848(19) 0.110(2) 0.0542(15) 0.0532(18) -0.0095(14) -0.0240(15)
    C4 0.0414(10) 0.0460(11) 0.0341(10) 0.0044(9) 0.0030(8) -0.0063(8)
    C5 0.0375(10) 0.0409(10) 0.0371(10) 0.0039(8) 0.0053(8) -0.0030(8)
    C6 0.0344(9) 0.0517(12) 0.0361(10) -0.0022(8) 0.0089(8) -0.0026(9)
    C7 0.0385(10) 0.0431(11) 0.0343(10) -0.0003(8) 0.0117(8) -0.0009(8)
    C8 0.0308(9) 0.0395(10) 0.0319(9) 0.0018(7) 0.0046(7) 0.0029(7)
    C9 0.0346(9) 0.0489(11) 0.0327(10) 0.0020(8) 0.0063(8) 0.0032(8)
    C10 0.0580(13) 0.0588(14) 0.0378(11) -0.0007(11) 0.0092(10) 0.0130(10)
    C11 0.0672(15) 0.0487(13) 0.0548(14) 0.0000(11) 0.0081(12) 0.0148(11)
    C12 0.0561(13) 0.0403(11) 0.0521(13) 0.0026(10) 0.0051(10) 0.0026(9)
    C13 0.0421(10) 0.0447(11) 0.0364(10) 0.0030(8) 0.0073(8) 0.0008(8)
    C14 0.0409(10) 0.0398(10) 0.0283(9) 0.0005(8) 0.0051(8) -0.0004(7)
    C15 0.0367(9) 0.0328(9) 0.0313(9) -0.0058(7) 0.0076(7) 0.0035(7)
    C16 0.0381(10) 0.0376(10) 0.0326(9) -0.0074(8) 0.0058(8) 0.0015(7)
    C17 0.0363(10) 0.0487(12) 0.0455(12) 0.0000(9) 0.0023(9) 0.0044(9)
    C18 0.0438(11) 0.0492(12) 0.0552(13) 0.0075(9) 0.0131(10) -0.0008(10)
    C19 0.0511(12) 0.0504(12) 0.0401(11) 0.0016(9) 0.0119(9) -0.0048(9)
    C20 0.0422(10) 0.0443(11) 0.0327(10) 0.0019(8) 0.0047(8) -0.0008(8)
_geom_special_details
;
All e.s.d.'s (except the e.s.d. in the dihedral angle between two l.s. planes)
are estimated using the full covariance matrix. The cell e.s.d.'s are taken
into account individually in the estimation of e.s.d.'s in distances, angles
and torsion angles; correlations between e.s.d.'s in cell parameters are only
used when they are defined by crystal symmetry. An approximate (isotropic)
treatment of cell e.s.d.'s is used for estimating e.s.d.'s involving l.s.
planes.
;
loop_
    _geom_bond_atom_site_label_1
    _geom_bond_atom_site_label_2
    _geom_bond_site_symmetry_2
    _geom_bond_distance
    _geom_bond_publ_flag
    S1 C9 . 1.769(2) ?
    S1 C5 . 1.854(2) ?
    N1 C7 . 1.361(2) ?
    N1 C8 . 1.433(2) ?
    N1 C14 . 1.466(2) ?
    N2 O3 . 1.215(2) ?
    N2 O4 . 1.216(2) ?
    N2 C16 . 1.470(2) ?
    O1 C4 . 1.336(3) ?
    O1 C1 . 1.368(3) ?
    O2 C7 . 1.228(2) ?
    C1 C2 . 1.272(4) ?
    C1 H1A . 0.9300 ?
    C2 C3 . 1.419(4) ?
    C2 H2A . 0.9300 ?
    C3 C4 . 1.319(3) ?
    C3 H3A . 0.9300 ?
    C4 C5 . 1.482(3) ?
    C5 C6 . 1.526(3) ?
    C5 H5A . 0.9800 ?
    C6 C7 . 1.506(3) ?
    C6 H6A . 0.9700 ?
    C6 H6B . 0.9700 ?
    C8 C13 . 1.384(3) ?
    C8 C9 . 1.402(3) ?
    C9 C10 . 1.396(3) ?
    C10 C11 . 1.369(3) ?
    C10 H10A . 0.9300 ?
    C11 C12 . 1.383(3) ?
    C11 H11A . 0.9300 ?
    C12 C13 . 1.376(3) ?
    C12 H12A . 0.9300 ?
    C13 H13A . 0.9300 ?
    C14 C15 . 1.518(3) ?
    C14 H14A . 0.9700 ?
    C14 H14B . 0.9700 ?
    C15 C20 . 1.389(3) ?
    C15 C16 . 1.401(2) ?
    C16 C17 . 1.384(3) ?
    C17 C18 . 1.374(3) ?
    C17 H17A . 0.9300 ?
    C18 C19 . 1.370(3) ?
    C18 H18A . 0.9300 ?
    C19 C20 . 1.382(3) ?
    C19 H19A . 0.9300 ?
    C20 H20A . 0.9300 ?
loop_
    _geom_angle_atom_site_label_1
    _geom_angle_atom_site_label_2
    _geom_angle_atom_site_label_3
    _geom_angle_site_symmetry_1
    _geom_angle_site_symmetry_3
    _geom_angle
    _geom_angle_publ_flag
    C9 S1 C5 . . 102.48(9) ?
    C7 N1 C8 . . 122.04(15) ?
    C7 N1 C14 . . 118.29(15) ?
    C8 N1 C14 . . 119.33(14) ?
    O3 N2 O4 . . 122.38(17) ?
    O3 N2 C16 . . 119.38(16) ?
    O4 N2 C16 . . 118.24(18) ?
    C4 O1 C1 . . 107.33(19) ?
    C2 C1 O1 . . 110.6(2) ?
    C2 C1 H1A . . 124.7 ?
    O1 C1 H1A . . 124.7 ?
    C1 C2 C3 . . 106.1(2) ?
    C1 C2 H2A . . 127.0 ?
    C3 C2 H2A . . 127.0 ?
    C4 C3 C2 . . 107.9(2) ?
    C4 C3 H3A . . 126.0 ?
    C2 C3 H3A . . 126.0 ?
    C3 C4 O1 . . 108.01(19) ?
    C3 C4 C5 . . 135.4(2) ?
    O1 C4 C5 . . 116.57(17) ?
    C4 C5 C6 . . 111.12(15) ?
    C4 C5 S1 . . 112.40(14) ?
    C6 C5 S1 . . 111.43(13) ?
    C4 C5 H5A . . 107.2 ?
    C6 C5 H5A . . 107.2 ?
    S1 C5 H5A . . 107.2 ?
    C7 C6 C5 . . 112.73(15) ?
    C7 C6 H6A . . 109.0 ?
    C5 C6 H6A . . 109.0 ?
    C7 C6 H6B . . 109.0 ?
    C5 C6 H6B . . 109.0 ?
    H6A C6 H6B . . 107.8 ?
    O2 C7 N1 . . 120.66(17) ?
    O2 C7 C6 . . 121.97(17) ?
    N1 C7 C6 . . 117.35(17) ?
    C13 C8 C9 . . 119.62(17) ?
    C13 C8 N1 . . 119.29(16) ?
    C9 C8 N1 . . 121.09(16) ?
    C10 C9 C8 . . 118.34(18) ?
    C10 C9 S1 . . 119.28(15) ?
    C8 C9 S1 . . 122.32(15) ?
    C11 C10 C9 . . 121.33(19) ?
    C11 C10 H10A . . 119.3 ?
    C9 C10 H10A . . 119.3 ?
    C10 C11 C12 . . 119.9(2) ?
    C10 C11 H11A . . 120.1 ?
    C12 C11 H11A . . 120.1 ?
    C13 C12 C11 . . 119.8(2) ?
    C13 C12 H12A . . 120.1 ?
    C11 C12 H12A . . 120.1 ?
    C12 C13 C8 . . 120.85(19) ?
    C12 C13 H13A . . 119.6 ?
    C8 C13 H13A . . 119.6 ?
    N1 C14 C15 . . 114.53(15) ?
    N1 C14 H14A . . 108.6 ?
    C15 C14 H14A . . 108.6 ?
    N1 C14 H14B . . 108.6 ?
    C15 C14 H14B . . 108.6 ?
    H14A C14 H14B . . 107.6 ?
    C20 C15 C16 . . 115.38(17) ?
    C20 C15 C14 . . 120.58(16) ?
    C16 C15 C14 . . 124.03(16) ?
    C17 C16 C15 . . 122.67(17) ?
    C17 C16 N2 . . 115.49(17) ?
    C15 C16 N2 . . 121.83(17) ?
    C18 C17 C16 . . 119.67(18) ?
    C18 C17 H17A . . 120.2 ?
    C16 C17 H17A . . 120.2 ?
    C19 C18 C17 . . 119.42(19) ?
    C19 C18 H18A . . 120.3 ?
    C17 C18 H18A . . 120.3 ?
    C18 C19 C20 . . 120.44(19) ?
    C18 C19 H19A . . 119.8 ?
    C20 C19 H19A . . 119.8 ?
    C19 C20 C15 . . 122.40(18) ?
    C19 C20 H20A . . 118.8 ?
    C15 C20 H20A . . 118.8 ?
loop_
    _geom_hbond_atom_site_label_D
    _geom_hbond_atom_site_label_H
    _geom_hbond_atom_site_label_A
    _geom_hbond_site_symmetry_A
    _geom_hbond_distance_DH
    _geom_hbond_distance_HA
    _geom_hbond_distance_DA
    _geom_hbond_angle_DHA
    C2 H2A O2 2_745 0.93 2.49 3.401(3) 168
    C12 H12A O2 1_545 0.93 2.59 3.381(3) 144
data_global
_journal_date_recd_electronic     2010-11-28
_journal_date_accepted     2010-12-12
_journal_name_full     'Acta Crystallographica, Section E'
_journal_year     2011
_journal_volume     67
_journal_issue      1
_journal_page_first     o168
_journal_page_last     o168
_journal_paper_category     QO
_journal_coeditor_code     XU5112
_publ_contact_author_name     'Ye, De-Yong'
_publ_contact_author_address
;
Department of Medicinal Chemistry,
School of Pharmacy,
Fudan University.
Shanghai 201203,
People's Republic of China
;
_publ_contact_author_email     'dyye@shmu.edu.cn'
_publ_contact_author_fax     '+86-21-51980125'
_publ_contact_author_phone     '+86-21-51980117'
_publ_section_title
;\
2-(Furan-2-yl)-5-(2-nitrobenzyl)-2,3-dihydro-1,5-benzothiazepin-4(5<i>H</i>)-\
one
;
loop_
    _publ_author_name
    _publ_author_footnote
    _publ_author_address
    'Huang, Zhao-Hui' .
;
Department of Medicinal Chemistry,
School of Pharmacy,
Fudan University,
Shanghai 201203,
People's Republic of China
;
    'Chu, Yong' .
;
Department of Medicinal Chemistry,
School of Pharmacy,
Fudan University,
Shanghai 201203,
People's Republic of China
;
    'Ye, De-Yong' .
;
Department of Medicinal Chemistry,
School of Pharmacy,
Fudan University,
Shanghai 201203,
People's Republic of China
;
