# Supplementary material for: 2-(Furan-2-yl)-5-(2-nitro­benz­yl)-2,3-dihydro-1,5-benzothia­zepin-4(5H)-one
Source: Acta Crystallogr Sect E Struct Rep Online. 2010 Dec 18;67(Pt 1):o168. doi: 10.1107/S1600536810052098 (PMC3050135; doi:10.1107/S1600536810052098)
Supplement: Supplementary file 2 [file e-67-0o168-Isup2.hkl]

# 
# h,k,l, Fc-squared, Fo-squared, sigma(Fo-squared) and status flag 
# 
data_I
_shelx_title ' a01111a in P2(1)/n' 
_shelx_refln_list_code          4 
_shelx_F_calc_maximum      162.65 
_exptl_crystal_F_000       792.00 
_reflns_d_resolution_high  0.8104 
 
loop_ 
 _symmetry_equiv_pos_as_xyz 
 'x, y, z' 
 '-x+1/2, y+1/2, -z+1/2' 
 '-x, -y, -z' 
 'x-1/2, -y-1/2, z-1/2' 
 
_cell_length_a    11.0607 
_cell_length_b     8.5384 
_cell_length_c    19.3396 
_cell_angle_alpha  90.000 
_cell_angle_beta  105.535 
_cell_angle_gamma  90.000 
 
_shelx_F_squared_multiplier     1.000 
 
loop_ 
 _refln_index_h 
 _refln_index_k 
 _refln_index_l 
 _refln_F_squared_calc 
 _refln_F_squared_meas 
 _refln_F_squared_sigma 
 _refln_observed_status 
   2   0   0     3257.08     3700.39     38.87 o 
   4   0   0    11562.90    12175.93     83.19 o 
   6   0   0        6.99        8.78      3.10 o 
   8   0   0      416.40      357.99     13.00 o 
  10   0   0     1074.15     1050.15     26.34 o 
  12   0   0      464.15      356.06     16.68 o 
   1   1   0     2078.11     1839.22    252.10 o 
   2   1   0    16488.49    15448.00    132.27 o 
   3   1   0      250.29      207.44      3.67 o 
   4   1   0     2481.25     2571.62     76.39 o 
   5   1   0     1237.34     1257.63     24.96 o 
   6   1   0     2946.13     3161.13     92.76 o 
   7   1   0        0.85       -0.32      2.93 o 
   8   1   0       40.41       39.56      3.76 o 
   9   1   0      752.61      679.79     13.76 o 
  10   1   0       43.44       40.95      4.36 o 
  11   1   0       27.69       22.90      3.76 o 
  12   1   0      112.94       97.61      6.70 o 
  13   1   0       54.04       57.87      5.71 o 
   0   2   0    13163.45     8927.24   2065.02 o 
   1   2   0      361.69      317.02     60.74 o 
   2   2   0     4408.27     4663.61     64.25 o 
   3   2   0        2.99        1.00      0.80 o 
   4   2   0     2321.81     2312.06     53.51 o 
   5   2   0        9.11        5.39      1.21 o 
   6   2   0      335.25      380.64      7.88 o 
   7   2   0      379.30      406.71     12.63 o 
   8   2   0      607.49      591.42     12.50 o 
   9   2   0       28.50       24.37      3.45 o 
  10   2   0       46.52       37.24      4.16 o 
  11   2   0        0.44        2.39      2.83 o 
  12   2   0        2.43        0.84      2.93 o 
   1   3   0      204.30      186.54     12.56 o 
   2   3   0     2423.84     2556.96     36.18 o 
   3   3   0      565.97      579.63      9.90 o 
   4   3   0        5.62        6.42      1.08 o 
   5   3   0      660.93      631.48      7.47 o 
   6   3   0       19.16       20.38      1.73 o 
   7   3   0       42.82       37.77      2.45 o 
   8   3   0      938.85      913.26     35.49 o 
   9   3   0       75.71       69.75      5.10 o 
  10   3   0        3.07        3.90      2.73 o 
  11   3   0        0.86       -1.69      2.59 o 
  12   3   0        4.62        7.45      3.43 o 
   0   4   0      999.01      997.31     73.50 o 
   1   4   0        2.14       14.18      8.14 o 
   2   4   0       11.02        6.75      1.06 o 
   3   4   0      204.30      213.93      4.89 o 
   4   4   0      887.81      887.10     30.15 o 
   5   4   0       75.53       87.81      3.12 o 
   6   4   0      326.46      324.15      7.49 o 
   7   4   0       64.90       57.33      3.56 o 
   8   4   0      488.14      481.06      9.85 o 
   9   4   0       43.29       42.68      3.63 o 
  10   4   0      125.05      115.88      6.93 o 
  11   4   0       21.61       19.92      3.91 o 
  12   4   0       12.01       10.97      3.74 o 
   1   5   0     1270.44     1347.14     71.36 o 
   2   5   0       19.94       19.20      5.67 o 
   3   5   0       58.99       57.91      3.06 o 
   4   5   0        0.58       -0.09      1.11 o 
   5   5   0      152.38      138.93      9.25 o 
   6   5   0        1.49        0.64      1.79 o 
   7   5   0       89.48       98.13      4.83 o 
   8   5   0       13.23       15.31      3.39 o 
   9   5   0      124.47      120.75      5.74 o 
  10   5   0       20.43       17.98      3.32 o 
  11   5   0        2.01        3.37      3.42 o 
   0   6   0      593.98      590.69     44.55 o 
   1   6   0      276.37      283.65     17.11 o 
   2   6   0      246.81      207.72     31.05 o 
   3   6   0        1.98        1.67      1.98 o 
   4   6   0     1551.99     1603.59     81.96 o 
   5   6   0       16.29        7.32      3.32 o 
   6   6   0        4.53        2.34      2.04 o 
   7   6   0       18.95       19.24      2.99 o 
   8   6   0      501.79      496.39     18.91 o 
   9   6   0       61.66       52.96      5.57 o 
  10   6   0      100.36      106.64      7.61 o 
   1   7   0        0.31        3.36      2.25 o 
   2   7   0      660.67      687.53     22.82 o 
   3   7   0      823.34      792.98     16.06 o 
   4   7   0       41.77       44.18      4.34 o 
   5   7   0      105.93       95.39      5.96 o 
   6   7   0       97.18      104.27      6.68 o 
   7   7   0      151.41      145.87     13.32 o 
   8   7   0       34.67       40.12      5.24 o 
   9   7   0      225.44      233.07     12.50 o 
   0   8   0       20.58       34.60      5.97 o 
   1   8   0        5.89        8.02      3.17 o 
   2   8   0        0.40       -2.28      2.69 o 
   3   8   0       35.76       29.46      5.97 o 
   4   8   0       10.65       10.51      3.28 o 
   5   8   0       59.97       44.96      7.08 o 
   6   8   0       74.77       74.47      8.37 o 
   7   8   0        4.20        6.03      4.33 o 
   8   8   0        0.76       -4.04      5.03 o 
   1   9   0       56.49       59.99      5.88 o 
   2   9   0        0.36        0.18      3.25 o 
   3   9   0        1.23        6.39      3.60 o 
   4   9   0        0.05        1.79      3.27 o 
   5   9   0       17.09       21.25      5.68 o 
   6   9   0        4.50        3.63      4.10 o 
   0  10   0       49.75       49.47      8.61 o 
   1  10   0        0.00       -1.22      3.83 o 
   2  10   0        3.83        3.03      3.80 o 
   3  10   0       11.00        9.74      4.18 o 
   4  10   0        0.15       -6.03      4.80 o 
 -13   0   1        1.95       -4.10      3.92 o 
 -11   0   1      805.39      715.46     22.89 o 
  -9   0   1      219.51      222.76     11.47 o 
  -7   0   1     2619.22     2520.52     34.13 o 
  -5   0   1      884.46      860.94     12.12 o 
  -3   0   1    26456.35    25295.82    342.27 o 
  -1   0   1      319.99      312.50      3.57 o 
   1   0   1      148.08      170.65      3.75 o 
   3   0   1     1114.15     1380.92     18.32 o 
   5   0   1     2408.03     2440.43     29.92 o 
   7   0   1      312.46      269.71     10.95 o 
   9   0   1      760.35      702.46     20.55 o 
  11   0   1       28.54       34.48      6.09 o 
 -13   1   1        0.56       -1.44      3.05 o 
 -12   1   1      561.03      504.94     13.92 o 
 -11   1   1      123.58      104.67      6.52 o 
 -10   1   1      510.15      439.16     11.76 o 
  -9   1   1      806.05      738.52     38.58 o 
  -8   1   1      600.12      570.87     12.33 o 
  -7   1   1        2.82        5.79      1.64 o 
  -6   1   1      129.75      134.15      4.18 o 
  -5   1   1     2191.28     2225.64     13.78 o 
  -4   1   1      471.21      493.15     11.03 o 
  -3   1   1     2268.77     2368.73     40.41 o 
  -2   1   1     1257.40     1243.59     75.67 o 
  -1   1   1      760.78      767.71     16.85 o 
   0   1   1     8681.20     8166.81    295.52 o 
   1   1   1      179.29      153.76      2.29 o 
   2   1   1     4165.75     4278.06     45.64 o 
   3   1   1     3994.04     4330.85     33.75 o 
   4   1   1       71.30       51.69      2.40 o 
   5   1   1        0.09       -0.72      1.53 o 
   6   1   1     1586.60     1514.81     20.81 o 
   7   1   1      957.32      875.22     14.03 o 
   8   1   1      582.58      539.94     11.73 o 
   9   1   1       11.16        8.38      2.89 o 
  10   1   1       45.63       36.15      4.18 o 
  11   1   1       99.10       80.97      5.92 o 
  12   1   1       81.49       64.55      5.78 o 
 -13   2   1       15.44       10.80      3.65 o 
 -12   2   1       20.07       17.29      3.96 o 
 -11   2   1      175.16      166.23     10.68 o 
 -10   2   1       10.52        9.30      3.22 o 
  -9   2   1       20.56       20.35      3.27 o 
  -8   2   1        0.73        1.10      1.67 o 
  -7   2   1       60.94       55.71      9.61 o 
  -6   2   1      315.55      332.33      7.11 o 
  -5   2   1      899.70      956.95      9.38 o 
  -4   2   1      259.59      219.73      6.51 o 
  -3   2   1      264.75      225.65      3.47 o 
  -2   2   1      865.80      968.90      9.95 o 
  -1   2   1     7744.97     7663.45     88.50 o 
   0   2   1      911.57      885.72     15.91 o 
   1   2   1       77.89       51.63      4.03 o 
   2   2   1       19.83       30.49      6.41 o 
   3   2   1       41.37       39.25     10.18 o 
   4   2   1      398.35      347.91     10.88 o 
   5   2   1       32.93       35.67      1.91 o 
   6   2   1      342.57      366.02     11.04 o 
   7   2   1      823.36      755.33     13.49 o 
   8   2   1       29.41       27.40      3.43 o 
   9   2   1       81.34       76.73      5.17 o 
  10   2   1       22.33       16.35      3.40 o 
  11   2   1      100.95      100.71      6.35 o 
  12   2   1        1.92        1.18      3.12 o 
 -12   3   1      177.55      181.63     10.16 o 
 -11   3   1        0.27       -0.46      2.62 o 
 -10   3   1        0.01        1.02      2.49 o 
  -9   3   1        5.86        3.55      1.72 o 
  -8   3   1      496.73      447.46     16.42 o 
  -7   3   1       33.17       31.28      2.18 o 
  -6   3   1       35.75       33.55      2.08 o 
  -5   3   1        8.06        3.82      1.11 o 
  -4   3   1        9.80        4.18      1.52 o 
  -3   3   1        6.18        5.38      1.53 o 
  -2   3   1     2930.98     3098.42     19.25 o 
  -1   3   1     4568.76     4647.52    221.30 o 
   0   3   1       52.17       46.72      1.62 o 
   1   3   1     2452.33     2587.04     36.34 o 
   2   3   1     1780.84     1444.63    298.71 o 
   3   3   1      325.48      329.70      5.92 o 
   4   3   1      118.87      135.37      3.21 o 
   5   3   1       80.30       72.15      3.30 o 
   6   3   1      910.99      840.63     24.42 o 
   7   3   1      198.70      206.07      5.99 o 
   8   3   1       12.64       11.17      2.41 o 
   9   3   1      509.27      490.99     18.27 o 
  10   3   1      156.90      147.90      7.22 o 
  11   3   1       41.63       42.96      4.74 o 
  12   3   1       74.45       61.07      5.61 o 
 -12   4   1        0.46        1.25      3.27 o 
 -11   4   1       99.27      108.55      7.10 o 
 -10   4   1        1.07        0.48      2.41 o 
  -9   4   1       32.50       29.86      3.23 o 
  -8   4   1       61.97       67.21      3.98 o 
  -7   4   1       81.92       66.86      3.00 o 
  -6   4   1       76.03       73.04      4.00 o 
  -5   4   1       91.95       95.68      3.13 o 
  -4   4   1      781.98      644.21    128.59 o 
  -3   4   1     1967.32     2212.57     29.26 o 
  -2   4   1      361.74      389.25     12.79 o 
  -1   4   1        0.32        1.02      0.77 o 
   0   4   1      252.59      251.06      9.40 o 
   1   4   1     1711.01     1690.82    116.23 o 
   2   4   1       49.73       43.56      9.15 o 
   3   4   1        1.25        7.23      1.11 o 
   4   4   1       12.82       11.40      1.79 o 
   5   4   1        1.12        4.75      1.23 o 
   6   4   1        2.45        3.64      1.76 o 
   7   4   1       77.68       75.36      4.03 o 
   8   4   1        2.30        0.15      1.98 o 
   9   4   1       23.47       24.43      3.08 o 
  10   4   1       40.92       34.66      4.39 o 
  11   4   1       48.04       48.07      5.20 o 
  12   4   1       19.87       19.60      4.31 o 
 -11   5   1        9.65       13.91      3.37 o 
 -10   5   1        8.95        6.34      2.71 o 
  -9   5   1        7.46       11.43      2.68 o 
  -8   5   1      412.05      433.02      9.73 o 
  -7   5   1       48.66       53.47      3.72 o 
  -6   5   1       99.22       98.12      5.75 o 
  -5   5   1        3.83        2.09      1.53 o 
  -4   5   1      417.14      445.65     20.25 o 
  -3   5   1       10.52       14.82      1.91 o 
  -2   5   1     3272.93     3628.01    131.46 o 
  -1   5   1       26.17       27.01      1.40 o 
   0   5   1       34.12       31.02      5.37 o 
   1   5   1      788.44      825.84     54.60 o 
   2   5   1      346.46      265.63     32.97 o 
   3   5   1        9.24       11.45      2.82 o 
   4   5   1       29.62       34.78      2.62 o 
   5   5   1      200.38      195.77      7.89 o 
   6   5   1      445.19      464.41     12.36 o 
   7   5   1      107.73      110.65      5.45 o 
   8   5   1       28.75       22.22      4.75 o 
   9   5   1        0.02       -2.16      2.16 o 
  10   5   1      102.40      114.97      6.07 o 
  11   5   1       38.34       43.45      8.25 o 
 -10   6   1       10.60       10.83      4.14 o 
  -9   6   1        0.61       -0.71      3.18 o 
  -8   6   1       22.91       31.24      4.68 o 
  -7   6   1      382.39      380.89     21.05 o 
  -6   6   1        0.34       -1.49      2.34 o 
  -5   6   1        0.39       -1.45      2.57 o 
  -4   6   1      153.63      141.71      8.87 o 
  -3   6   1      794.36      835.46     38.18 o 
  -2   6   1      607.68      717.62     26.49 o 
  -1   6   1      259.02      266.44     13.17 o 
   0   6   1      326.94      281.35     36.11 o 
   1   6   1      778.08      739.38     41.01 o 
   2   6   1       42.41       34.39      3.92 o 
   3   6   1       91.63       59.72      7.21 o 
   4   6   1      103.11      116.56      7.56 o 
   5   6   1      163.27      168.18      9.90 o 
   6   6   1        9.17        4.87      2.33 o 
   7   6   1      105.94      106.20      5.26 o 
   8   6   1        0.09       -0.65      2.27 o 
   9   6   1      146.57      154.37      6.82 o 
  10   6   1        1.18       -0.46      3.56 o 
  -9   7   1       21.75       28.90      5.07 o 
  -8   7   1      168.09      190.97     13.55 o 
  -7   7   1       63.53       72.26     10.65 o 
  -6   7   1      187.45      218.98     12.91 o 
  -5   7   1      217.89      225.50     14.02 o 
  -4   7   1      227.96      255.66     10.49 o 
  -3   7   1       58.77       66.56      4.67 o 
  -2   7   1     1333.42     1056.66    216.49 o 
  -1   7   1      686.67      528.47     92.18 o 
   0   7   1      357.80      384.76     16.80 o 
   1   7   1        0.00       -2.02      2.03 o 
   2   7   1      180.30      188.98     22.20 o 
   3   7   1      159.52      148.44      6.57 o 
   4   7   1      137.89      116.01      6.12 o 
   5   7   1       71.66       54.50      6.91 o 
   6   7   1      509.83      545.39     32.99 o 
   7   7   1       91.04       92.15      6.78 o 
   8   7   1       26.77       23.68      4.39 o 
   9   7   1       35.88       53.07      5.84 o 
  -8   8   1       32.56       31.38      6.85 o 
  -7   8   1        0.32       -1.76      3.92 o 
  -6   8   1        0.10        1.46      3.81 o 
  -5   8   1       42.83       29.45      6.09 o 
  -4   8   1      220.19      207.73     28.54 o 
  -3   8   1        0.18       -1.07      2.68 o 
  -2   8   1      108.46      104.67      6.89 o 
  -1   8   1      112.64      124.27     11.33 o 
   0   8   1        3.47        0.04      2.49 o 
   1   8   1       75.92       66.77      5.67 o 
   2   8   1       72.36       60.08      5.41 o 
   3   8   1       60.86       54.66      8.05 o 
   4   8   1       78.63       80.03      8.66 o 
   5   8   1      145.20      119.25     10.30 o 
   6   8   1        4.56        8.52      3.45 o 
   7   8   1       70.56       74.23      9.48 o 
   8   8   1        0.00       -0.76      4.45 o 
  -6   9   1       67.67       63.23      8.37 o 
  -5   9   1       18.11       19.03      5.91 o 
  -4   9   1        3.73        4.26      3.51 o 
  -3   9   1      106.23      108.89      7.47 o 
  -2   9   1      232.67      260.01     11.07 o 
  -1   9   1        0.03       -2.39      2.83 o 
   0   9   1       59.01       63.98      5.99 o 
   1   9   1        4.52        4.44      3.27 o 
   2   9   1       58.04       69.91      9.63 o 
   3   9   1       29.95       24.87      4.41 o 
   4   9   1        3.90        2.81      3.32 o 
   5   9   1        0.05       -0.23      4.10 o 
   6   9   1        3.12        6.79      4.68 o 
  -4  10   1        0.04       -0.53      4.74 o 
  -3  10   1        1.48        0.56      3.77 o 
  -2  10   1        4.67        2.95      3.83 o 
  -1  10   1        1.78        1.30      3.79 o 
   0  10   1        0.12       -2.18      3.38 o 
   1  10   1       37.06       40.72      5.55 o 
   2  10   1        1.12        1.48      3.62 o 
   3  10   1       65.33       67.95     12.85 o 
 -12   0   2       35.68       27.05      6.44 o 
 -10   0   2     2842.24     2593.87     40.75 o 
  -8   0   2     2214.09     2076.35     32.26 o 
  -6   0   2     8676.47     9132.70     64.84 o 
  -4   0   2     5471.81     5946.94     78.68 o 
  -2   0   2    13168.86    13221.87     55.56 o 
   0   0   2      377.78      314.67      3.34 o 
   2   0   2    18199.91    18357.45    112.58 o 
   4   0   2     2046.11     2124.53     26.87 o 
   6   0   2     1209.52     1278.64     23.53 o 
   8   0   2        0.40       -0.35      3.22 o 
  10   0   2       92.90       83.54      7.96 o 
  12   0   2        7.29        2.87      3.98 o 
 -13   1   2        1.05       -0.43      2.89 o 
 -12   1   2      242.40      204.76     10.92 o 
 -11   1   2      210.98      193.87      8.87 o 
 -10   1   2      493.72      448.32     13.46 o 
  -9   1   2       41.87       41.61      4.17 o 
  -8   1   2       48.68       42.10      3.09 o 
  -7   1   2       19.18       24.92      2.31 o 
  -6   1   2       66.33       66.19      2.60 o 
  -5   1   2      945.18      944.39     27.16 o 
  -4   1   2     5230.66     5588.07    242.52 o 
  -3   1   2     6274.14     6611.64     28.58 o 
  -2   1   2      581.94      534.06     24.53 o 
  -1   1   2     6928.07     6742.07     47.26 o 
   0   1   2     4048.06     3949.25     57.92 o 
   1   1   2        1.85        1.47      0.57 o 
   2   1   2       14.95       21.35      1.38 o 
   3   1   2       28.80       26.75      1.72 o 
   4   1   2       85.04       84.24      3.64 o 
   5   1   2      466.62      420.23      9.07 o 
   6   1   2      547.91      505.77     12.29 o 
   7   1   2      148.79      140.16      5.87 o 
   8   1   2      553.31      474.09     17.04 o 
   9   1   2        2.58       -2.04      2.69 o 
  10   1   2       68.32       59.04      6.35 o 
  11   1   2        0.94       -0.82      2.69 o 
  12   1   2        0.04       -2.70      2.58 o 
 -13   2   2        0.25       -0.53      3.07 o 
 -12   2   2       15.24       12.84      3.60 o 
 -11   2   2      217.54      184.26      8.21 o 
 -10   2   2       62.83       64.86      5.14 o 
  -9   2   2        9.35       14.64      2.39 o 
  -8   2   2       52.44       61.47      3.01 o 
  -7   2   2      194.52      181.93      5.39 o 
  -6   2   2     1094.54     1105.79     24.50 o 
  -5   2   2      149.86      144.48      3.41 o 
  -4   2   2      339.56      354.27      4.92 o 
  -3   2   2    14027.31    14432.51    182.88 o 
  -2   2   2    11204.36    11652.46     69.81 o 
  -1   2   2    11548.42    11742.74    171.63 o 
   0   2   2    11915.69    11797.89    124.84 o 
   1   2   2      772.16      732.31      6.55 o 
   2   2   2      182.50      182.99      3.49 o 
   3   2   2      239.05      223.60      9.28 o 
   4   2   2      684.22      632.07     13.61 o 
   5   2   2       30.23       23.99      2.06 o 
   6   2   2      268.88      290.00      7.93 o 
   7   2   2     2811.06     2727.82    105.88 o 
   8   2   2        3.94        1.70      2.31 o 
   9   2   2      456.36      398.91     11.01 o 
  10   2   2       50.40       46.70      4.47 o 
  11   2   2       16.86       16.31      3.60 o 
  12   2   2       29.21       22.22      4.23 o 
 -12   3   2       17.43       10.72      5.03 o 
 -11   3   2       32.58       28.06      4.12 o 
 -10   3   2       51.20       50.83      3.74 o 
  -9   3   2       55.63       56.85      3.18 o 
  -8   3   2        2.22        2.93      1.47 o 
  -7   3   2       77.76       77.08      3.13 o 
  -6   3   2       94.51       87.87      3.63 o 
  -5   3   2      369.80      351.41      8.52 o 
  -4   3   2        0.02        0.24      1.18 o 
  -3   3   2      195.33      260.21      5.81 o 
  -2   3   2       34.59       40.33      2.28 o 
  -1   3   2       26.49       16.58      1.43 o 
   0   3   2     2155.33     2049.64     31.56 o 
   1   3   2     3143.44     3192.58     42.92 o 
   2   3   2        0.48        2.10      0.65 o 
   3   3   2     1681.07     1993.24     61.68 o 
   4   3   2      425.30      415.54     11.52 o 
   5   3   2     1304.40     1378.47     48.42 o 
   6   3   2       13.57       15.56      2.16 o 
   7   3   2       78.69       84.61      4.26 o 
   8   3   2        0.03       -0.38      2.26 o 
   9   3   2      367.44      308.53     13.61 o 
  10   3   2       97.46       77.52      5.61 o 
  11   3   2       10.73        8.35      3.19 o 
  12   3   2        2.60        2.78      3.39 o 
 -12   4   2       19.86       24.80      4.50 o 
 -11   4   2       69.25       48.72      5.08 o 
 -10   4   2      279.43      258.34     15.50 o 
  -9   4   2       61.12       66.16      4.11 o 
  -8   4   2       19.79       21.77      2.27 o 
  -7   4   2        1.91        1.26      1.27 o 
  -6   4   2      472.56      471.41     15.58 o 
  -5   4   2       18.91       14.01      1.53 o 
  -4   4   2     1287.52     1374.88     53.28 o 
  -3   4   2       41.74       34.59      2.06 o 
  -2   4   2        4.73        3.61      1.02 o 
  -1   4   2       69.04       87.72      4.66 o 
   0   4   2       12.73       11.58      1.08 o 
   1   4   2     1028.90     1144.12     25.89 o 
   2   4   2      228.82      210.67      3.18 o 
   3   4   2      104.76      113.62      3.05 o 
   4   4   2      814.77      829.42     25.72 o 
   5   4   2       29.56       29.62      2.48 o 
   6   4   2      178.37      194.25      5.92 o 
   7   4   2        5.28        3.61      2.05 o 
   8   4   2      185.54      191.53      6.63 o 
   9   4   2        0.00        0.53      3.25 o 
  10   4   2       15.17       14.29      6.44 o 
  11   4   2        5.89        1.62      3.09 o 
 -11   5   2      128.96      144.43     12.70 o 
 -10   5   2        1.90       -0.05      2.93 o 
  -9   5   2      149.09      151.80      6.19 o 
  -8   5   2       13.06       14.84      2.75 o 
  -7   5   2       62.96       67.64      3.91 o 
  -6   5   2        2.94        4.22      1.85 o 
  -5   5   2      628.33      587.19     33.85 o 
  -4   5   2       12.65       19.88      1.99 o 
  -3   5   2       28.07       22.89      1.61 o 
  -2   5   2      352.58      382.43     13.00 o 
  -1   5   2       87.13       85.82      4.37 o 
   0   5   2      180.37      216.96      6.39 o 
   1   5   2       23.14       30.65      1.84 o 
   2   5   2        0.00        0.80      1.93 o 
   3   5   2      126.58      131.73      7.15 o 
   4   5   2       41.28       34.79      2.58 o 
   5   5   2      327.96      289.93      9.54 o 
   6   5   2      476.61      466.61     22.34 o 
   7   5   2        0.29        2.06      2.19 o 
   8   5   2      358.04      344.93      9.01 o 
   9   5   2       29.42       34.07      3.71 o 
  10   5   2       25.21       29.06      8.58 o 
  11   5   2        8.26       10.52      3.85 o 
 -11   6   2        0.34       -0.97      3.60 o 
 -10   6   2      282.65      253.25     22.10 o 
  -9   6   2        1.25        4.37      3.41 o 
  -8   6   2        0.02        1.46      3.04 o 
  -7   6   2      103.26      100.41      7.58 o 
  -6   6   2      428.52      430.20     11.93 o 
  -5   6   2       11.09       10.01      3.57 o 
  -4   6   2      206.23      197.90     13.23 o 
  -3   6   2       76.84       67.63      3.87 o 
  -2   6   2      748.82      766.00     26.39 o 
  -1   6   2       43.92       39.65      4.68 o 
   0   6   2       44.65       34.84      3.35 o 
   1   6   2      363.37      390.57     11.93 o 
   2   6   2      323.05      315.24     19.77 o 
   3   6   2        2.89        1.77      1.45 o 
   4   6   2      479.42      448.37     24.78 o 
   5   6   2       64.58       59.08      5.65 o 
   6   6   2       45.11       46.35      3.72 o 
   7   6   2        3.59        1.31      2.26 o 
   8   6   2      114.96      135.30      7.95 o 
   9   6   2       28.24       22.42      3.47 o 
  10   6   2        4.92        2.89      3.08 o 
 -10   7   2        4.59        3.45      3.99 o 
  -9   7   2        7.38       12.12      5.56 o 
  -8   7   2      108.59      113.56      7.65 o 
  -7   7   2       17.10       20.11      4.01 o 
  -6   7   2       15.56       18.17      4.13 o 
  -5   7   2      629.02      635.86     32.51 o 
  -4   7   2       85.56       98.21      7.71 o 
  -3   7   2      219.53      225.34      9.80 o 
  -2   7   2       24.45       33.98      4.12 o 
  -1   7   2      685.05      662.04     22.36 o 
   0   7   2       23.68       19.13      2.70 o 
   1   7   2       22.62       23.45      2.79 o 
   2   7   2       14.79       12.33      2.20 o 
   3   7   2       87.68       84.55      7.18 o 
   4   7   2      348.58      359.15     27.97 o 
   5   7   2        0.11       -0.55      1.91 o 
   6   7   2       14.53       20.92      3.69 o 
   7   7   2        0.32       -3.10      3.92 o 
   8   7   2       78.02       82.08      9.78 o 
   9   7   2        1.71        3.10      5.21 o 
  -8   8   2       15.31       16.35      4.48 o 
  -7   8   2       15.19        8.19      3.77 o 
  -6   8   2        2.36        0.24      2.75 o 
  -5   8   2        5.38        5.35      2.98 o 
  -4   8   2       40.74       46.59      4.11 o 
  -3   8   2       13.00       12.09      3.54 o 
  -2   8   2       12.49       11.34      3.41 o 
  -1   8   2      246.76      234.89      9.58 o 
   0   8   2        4.73        4.47      2.92 o 
   1   8   2      110.77      124.67     11.97 o 
   2   8   2       81.63       71.10      5.78 o 
   3   8   2       54.09       58.13      7.32 o 
   4   8   2       18.15       23.30      5.56 o 
   5   8   2        7.90       12.96      3.39 o 
   6   8   2        1.47       -1.36      2.63 o 
   7   8   2        0.02        0.49      2.94 o 
   8   8   2       66.16       73.35      9.48 o 
  -7   9   2       42.17       35.30      7.03 o 
  -6   9   2       28.44       28.74      6.56 o 
  -5   9   2        7.17        9.72      4.68 o 
  -4   9   2       95.96       96.71     10.36 o 
  -3   9   2        2.33        3.04      3.44 o 
  -2   9   2       56.99       44.88      5.44 o 
  -1   9   2        2.02        0.76      3.24 o 
   0   9   2       23.69       30.42      5.47 o 
   1   9   2        1.37        3.81      3.19 o 
   2   9   2        0.26       -0.14      2.90 o 
   3   9   2       52.45       51.91      5.65 o 
   4   9   2       62.21       67.29      6.67 o 
   5   9   2       26.94       28.80      6.44 o 
   6   9   2        3.15        4.62      4.39 o 
  -4  10   2        3.56        1.87      5.44 o 
  -3  10   2       25.54       26.18      5.07 o 
  -2  10   2       23.07       25.61      5.32 o 
  -1  10   2        1.03       -4.04      3.52 o 
   0  10   2        2.96        2.37      3.62 o 
   1  10   2        0.09       -2.76      3.32 o 
   2  10   2       37.08       38.07      5.58 o 
   3  10   2        7.06        7.52      4.31 o 
 -13   0   3      174.34      157.66     12.53 o 
 -11   0   3       65.69       47.60      6.91 o 
  -9   0   3      918.00      827.16     21.08 o 
  -7   0   3     2552.00     2627.41     25.88 o 
  -5   0   3      873.32      972.19     17.68 o 
  -3   0   3       50.11       39.46      1.46 o 
  -1   0   3     7112.48     7694.16    260.69 o 
   1   0   3      300.75      265.55      5.80 o 
   3   0   3      567.27      584.55     11.88 o 
   5   0   3       68.32       46.42      4.45 o 
   7   0   3      843.27      776.58     19.14 o 
   9   0   3      421.44      353.25     14.46 o 
  11   0   3      364.92      311.51     15.05 o 
 -13   1   3      128.72       99.37      6.91 o 
 -12   1   3      355.65      363.04     12.00 o 
 -11   1   3       29.77       38.61      4.53 o 
 -10   1   3      169.88      148.12     14.55 o 
  -9   1   3        6.03        8.19      2.18 o 
  -8   1   3      479.25      455.04      8.85 o 
  -7   1   3      316.06      336.72      6.12 o 
  -6   1   3        5.62        5.22      1.05 o 
  -5   1   3       43.36       42.97      1.80 o 
  -4   1   3        2.37       18.17     15.87 o 
  -3   1   3     8145.96     8543.66     90.86 o 
  -2   1   3    19382.34    18677.32    124.02 o 
  -1   1   3     1149.15     1352.15    137.42 o 
   0   1   3      246.49      259.15      6.79 o 
   1   1   3      489.29      464.52     15.29 o 
   2   1   3     8184.56     8254.76    101.57 o 
   3   1   3      500.11      502.32      7.82 o 
   4   1   3      680.36      706.58     10.43 o 
   5   1   3       18.58       23.13      2.52 o 
   6   1   3     3120.45     3091.44    147.62 o 
   7   1   3       69.91       62.24      4.22 o 
   8   1   3      484.55      472.82     11.49 o 
   9   1   3        0.37       -2.58      2.40 o 
  10   1   3        4.90        4.34      2.83 o 
  11   1   3        1.83        1.53      2.85 o 
  12   1   3        0.27        0.44      2.89 o 
 -13   2   3       24.37       21.39      4.11 o 
 -12   2   3       31.64       34.60      4.53 o 
 -11   2   3        4.96        3.91      3.03 o 
 -10   2   3       65.79       61.17      4.10 o 
  -9   2   3        6.03        4.11      2.01 o 
  -8   2   3       92.75       89.40     10.50 o 
  -7   2   3       13.20        6.57      1.71 o 
  -6   2   3      119.75      126.74      6.64 o 
  -5   2   3      356.23      415.64     17.82 o 
  -4   2   3     1297.05     1125.50    280.06 o 
  -3   2   3     3410.21     3584.26     38.29 o 
  -2   2   3     7176.43     7219.82     38.96 o 
  -1   2   3     2941.35     2946.09     36.77 o 
   0   2   3       18.01       22.61      1.44 o 
   1   2   3     1183.29     1198.15     22.81 o 
   2   2   3        2.60        4.99      1.03 o 
   3   2   3     1446.29     1506.91     12.47 o 
   4   2   3        2.42        3.96      1.39 o 
   5   2   3       79.89       85.69      4.16 o 
   6   2   3        4.03        3.04      1.95 o 
   7   2   3      236.80      229.87      7.74 o 
   8   2   3      143.31      138.19      6.45 o 
   9   2   3      110.18       90.84      5.69 o 
  10   2   3       89.83       72.18      5.50 o 
  11   2   3      309.19      305.48     10.97 o 
  12   2   3       22.50       17.65      3.87 o 
 -12   3   3        7.09        7.50      3.44 o 
 -11   3   3        0.11       -0.60      2.06 o 
 -10   3   3        0.12        1.18      2.14 o 
  -9   3   3       35.42       31.01      2.59 o 
  -8   3   3       94.76       78.30      3.41 o 
  -7   3   3        0.14        0.03      1.19 o 
  -6   3   3       20.24       23.97      1.87 o 
  -5   3   3      123.22      115.26     12.01 o 
  -4   3   3     4846.24     4929.89     22.50 o 
  -3   3   3      429.25      518.70      8.91 o 
  -2   3   3      115.97      128.36      3.92 o 
  -1   3   3      221.31      195.05      7.55 o 
   0   3   3        4.65        8.74      0.91 o 
   1   3   3      520.22      575.34      8.59 o 
   2   3   3     1596.33     1620.87     30.00 o 
   3   3   3        7.14        8.27      1.58 o 
   4   3   3      291.57      313.70     13.27 o 
   5   3   3       74.53       80.21      3.64 o 
   6   3   3       13.18       10.26      2.14 o 
   7   3   3      408.43      397.53     10.26 o 
   8   3   3      462.03      425.88     16.95 o 
   9   3   3        5.58        7.05      2.90 o 
  10   3   3      125.86      117.91      6.79 o 
  11   3   3       38.49       43.32      4.97 o 
  12   3   3       46.98       39.50      5.19 o 
 -12   4   3        0.38       -2.18      3.17 o 
 -11   4   3       33.25       36.43      4.61 o 
 -10   4   3        2.34        2.99      2.27 o 
  -9   4   3        2.29        2.04      1.69 o 
  -8   4   3        2.36        3.81      1.74 o 
  -7   4   3      181.51      175.13      4.66 o 
  -6   4   3       67.28       78.61      3.05 o 
  -5   4   3      192.94      242.89      8.36 o 
  -4   4   3      491.45      515.74      6.70 o 
  -3   4   3       89.77      118.08      4.11 o 
  -2   4   3      372.04      442.33     11.39 o 
  -1   4   3       32.86       31.59      1.62 o 
   0   4   3        3.87        3.87      0.66 o 
   1   4   3      141.63      103.37      6.63 o 
   2   4   3      202.78      239.43     12.64 o 
   3   4   3      236.91      254.46      5.54 o 
   4   4   3       21.50       16.06      1.95 o 
   5   4   3      262.62      236.43      7.22 o 
   6   4   3     1431.82     1459.98     27.04 o 
   7   4   3      451.02      437.54     11.46 o 
   8   4   3       20.75       21.36      3.03 o 
   9   4   3       45.93       38.83      4.28 o 
  10   4   3        3.19        3.29      3.31 o 
  11   4   3      190.45      171.35     23.62 o 
 -11   5   3       13.98       13.11      6.32 o 
 -10   5   3        0.02       -3.90      2.86 o 
  -9   5   3       71.88       78.67      6.10 o 
  -8   5   3      161.99      158.89     17.53 o 
  -7   5   3        0.87        0.53      1.78 o 
  -6   5   3        0.05        1.43      1.56 o 
  -5   5   3      206.70      228.40     12.00 o 
  -4   5   3      975.32     1039.79     40.14 o 
  -3   5   3        5.26        7.39      1.33 o 
  -2   5   3      474.15      476.02     14.91 o 
  -1   5   3        3.73        3.65      1.27 o 
   0   5   3       48.44       70.38      5.50 o 
   1   5   3       26.90       34.39      2.30 o 
   2   5   3        8.66        0.62      1.04 o 
   3   5   3      543.26      553.17     19.33 o 
   4   5   3      421.75      390.69     11.10 o 
   5   5   3       76.19       68.67      3.81 o 
   6   5   3       84.23       79.60      4.30 o 
   7   5   3       30.38       33.74      3.39 o 
   8   5   3       64.14       72.08      4.60 o 
   9   5   3       22.10       19.31      3.18 o 
  10   5   3      104.16      114.37     10.01 o 
 -11   6   3       42.38       46.83      9.02 o 
 -10   6   3      115.39      128.56     10.19 o 
  -9   6   3       18.48       19.82      4.37 o 
  -8   6   3        0.03        0.90      2.90 o 
  -7   6   3       18.97       26.75      3.99 o 
  -6   6   3       88.53       86.88      5.77 o 
  -5   6   3      622.34      598.33     17.19 o 
  -4   6   3      211.05      210.19      6.54 o 
  -3   6   3      439.04      435.74     12.09 o 
  -2   6   3       42.16       32.66      2.43 o 
  -1   6   3       12.40       10.08      2.35 o 
   0   6   3        0.36       -1.59      1.29 o 
   1   6   3      185.44      173.08      5.25 o 
   2   6   3        6.59        7.13      1.73 o 
   3   6   3      721.47      703.92     11.24 o 
   4   6   3        0.64        0.50      1.46 o 
   5   6   3        0.02       -0.40      1.98 o 
   6   6   3       68.74       73.39      4.33 o 
   7   6   3        1.13        0.11      2.40 o 
   8   6   3       17.83       15.17      3.17 o 
   9   6   3        6.18        6.69      3.09 o 
  10   6   3        0.10        0.54      3.60 o 
 -10   7   3        1.87       -3.04      3.74 o 
  -9   7   3        2.41       -0.52      4.09 o 
  -8   7   3      172.77      170.29      9.13 o 
  -7   7   3      274.27      257.40     10.16 o 
  -6   7   3       67.35       63.86      6.88 o 
  -5   7   3       14.78       13.10      3.41 o 
  -4   7   3      542.14      593.87     17.62 o 
  -3   7   3      197.32      210.27     13.44 o 
  -2   7   3       94.58      105.76      6.31 o 
  -1   7   3       85.14       86.12      6.98 o 
   0   7   3        4.41        0.19      2.04 o 
   1   7   3      362.10      359.36     11.27 o 
   2   7   3       59.11       57.38      5.34 o 
   3   7   3      107.83       97.95      6.75 o 
   4   7   3        1.65       -0.35      2.00 o 
   5   7   3        1.20        1.10      2.54 o 
   6   7   3       23.03       18.18      4.06 o 
   7   7   3       48.96       50.57      5.32 o 
   8   7   3       15.90       16.57      5.80 o 
   9   7   3        0.09       -3.34      4.27 o 
  -8   8   3       58.15       69.92      8.20 o 
  -7   8   3        8.78       14.86      3.79 o 
  -6   8   3       39.54       35.28      4.64 o 
  -5   8   3       98.77       95.97      6.76 o 
  -4   8   3       13.22       16.00      3.21 o 
  -3   8   3       35.46       37.71      3.81 o 
  -2   8   3       19.93       25.44      3.30 o 
  -1   8   3      225.43      256.54      8.06 o 
   0   8   3      107.23      108.70      6.04 o 
   1   8   3       84.98       77.04     10.74 o 
   2   8   3       21.08       28.21      3.96 o 
   3   8   3      125.35      128.27     10.25 o 
   4   8   3       68.26       50.14      4.76 o 
   5   8   3      113.75      114.99     12.73 o 
   6   8   3        9.18        8.68      3.70 o 
   7   8   3       12.22       12.50      3.79 o 
  -7   9   3        4.79        5.68      5.03 o 
  -6   9   3       33.08       49.35      8.08 o 
  -5   9   3       59.44       52.28      8.14 o 
  -4   9   3        5.70       10.48      5.39 o 
  -3   9   3        0.58        0.56      3.46 o 
  -2   9   3        1.91        1.16      3.37 o 
  -1   9   3        2.38        3.63      3.30 o 
   0   9   3        0.81       -2.17      3.01 o 
   1   9   3        1.52        4.90      3.16 o 
   2   9   3       11.29       12.11      3.72 o 
   3   9   3        5.16        2.42      3.19 o 
   4   9   3       11.80       13.99      5.27 o 
   5   9   3        1.07       -0.88      4.57 o 
   6   9   3       44.35       49.88      8.84 o 
  -4  10   3       17.09       13.70      6.03 o 
  -3  10   3        7.18        7.26      6.67 o 
  -2  10   3        8.70        6.60      4.32 o 
  -1  10   3       39.67       41.89      5.75 o 
   0  10   3       21.38       18.78      4.77 o 
   1  10   3        0.40        1.49      3.69 o 
   2  10   3       45.04       49.74      6.25 o 
   3  10   3        0.71        1.73      3.83 o 
 -12   0   4      113.71      105.61      9.43 o 
 -10   0   4      120.10      115.56      8.84 o 
  -8   0   4      110.74      100.74      7.08 o 
  -6   0   4     3610.08     3727.00     33.96 o 
  -4   0   4     1675.54     1731.06     56.73 o 
  -2   0   4      801.41     1011.86     19.26 o 
   0   0   4      726.36      686.42      6.73 o 
   2   0   4      522.98      482.98      9.95 o 
   4   0   4     4758.10     5486.96     49.18 o 
   6   0   4     1218.39     1241.53     23.42 o 
   8   0   4     1254.15     1153.83     25.35 o 
  10   0   4       43.30       34.83      5.91 o 
  12   0   4       85.87       80.97      9.07 o 
 -13   1   4       31.75       26.66      4.57 o 
 -12   1   4        6.25       10.25      3.55 o 
 -11   1   4       26.47       27.09      4.10 o 
 -10   1   4       37.42       38.56      3.49 o 
  -9   1   4      110.07      100.57      4.70 o 
  -8   1   4        0.35       -0.48      1.44 o 
  -7   1   4      166.04      173.01      5.19 o 
  -6   1   4      116.45      115.47      2.98 o 
  -5   1   4      141.22      132.25      2.90 o 
  -4   1   4        0.09        0.83      0.83 o 
  -3   1   4     1535.77     1592.85      8.66 o 
  -2   1   4     2474.19     2596.17     46.82 o 
  -1   1   4     9933.12     9920.67     43.47 o 
   0   1   4     2906.10     2941.24     69.58 o 
   1   1   4     2574.28     2536.67     59.16 o 
   2   1   4       52.08       56.09      2.52 o 
   3   1   4      586.98      549.99     12.29 o 
   4   1   4      320.66      385.43     13.90 o 
   5   1   4       40.49       31.89      3.54 o 
   6   1   4        0.62        1.06      3.31 o 
   7   1   4      173.04      123.99      9.28 o 
   8   1   4       99.77       90.23      5.42 o 
   9   1   4      591.03      467.96     12.76 o 
  10   1   4       22.99       22.53      5.06 o 
  11   1   4       32.59       23.87      3.99 o 
  12   1   4        0.11       -2.72      2.69 o 
 -13   2   4        0.63       -1.94      3.04 o 
 -12   2   4       16.98       17.84      3.92 o 
 -11   2   4       20.30       21.57      3.06 o 
 -10   2   4      425.38      439.55      9.82 o 
  -9   2   4       13.81       10.13      2.34 o 
  -8   2   4      127.41      118.03      4.82 o 
  -7   2   4       73.24       71.65      2.94 o 
  -6   2   4     1122.60     1195.70     55.71 o 
  -5   2   4       40.78       52.93     25.40 o 
  -4   2   4      222.31      220.46      7.16 o 
  -3   2   4      124.76      175.56      2.42 o 
  -2   2   4     1228.05     1312.98     31.92 o 
  -1   2   4     3088.10     3189.33     69.29 o 
   0   2   4      479.43      565.47     13.29 o 
   1   2   4      615.28      696.05      6.45 o 
   2   2   4      884.95      863.92     11.25 o 
   3   2   4        8.57        9.50      1.49 o 
   4   2   4      115.70      106.16      4.51 o 
   5   2   4      129.57      144.37      6.70 o 
   6   2   4        7.15        9.15      2.21 o 
   7   2   4      146.71      111.52      5.51 o 
   8   2   4      444.03      372.78     10.36 o 
   9   2   4        1.08       -0.62      2.50 o 
  10   2   4        7.65        5.25      2.87 o 
  11   2   4        5.05        2.10      2.89 o 
  12   2   4        3.56        2.21      2.99 o 
 -13   3   4       25.82       28.31      4.82 o 
 -12   3   4        7.81        5.63      5.06 o 
 -11   3   4       22.15       24.62      3.08 o 
 -10   3   4        9.69        9.03      2.42 o 
  -9   3   4      422.81      404.18     18.04 o 
  -8   3   4       16.81       12.80      1.91 o 
  -7   3   4      241.96      236.69      5.19 o 
  -6   3   4        8.45        4.62      1.73 o 
  -5   3   4      931.40     1066.76     15.48 o 
  -4   3   4      352.05      365.05     10.13 o 
  -3   3   4     8462.76     9422.52    104.13 o 
  -2   3   4      306.84      271.31      9.19 o 
  -1   3   4     2762.74     2833.85     59.83 o 
   0   3   4      129.49      134.93      2.95 o 
   1   3   4     2212.51     2390.73     19.43 o 
   2   3   4        1.35        4.18      1.08 o 
   3   3   4     3558.87     3818.37     23.23 o 
   4   3   4        1.80        2.96      1.51 o 
   5   3   4      645.18      657.78     12.24 o 
   6   3   4      515.03      495.82     29.61 o 
   7   3   4      336.07      309.82     12.44 o 
   8   3   4       78.32       67.21      4.92 o 
   9   3   4      154.06      123.10      6.53 o 
  10   3   4        5.68        3.06      2.96 o 
  11   3   4       86.90       65.86      5.78 o 
 -12   4   4       20.27       29.74      7.90 o 
 -11   4   4        0.27        1.36      2.83 o 
 -10   4   4       65.94       71.47      4.95 o 
  -9   4   4      209.58      190.00      5.48 o 
  -8   4   4      120.99      127.85      4.41 o 
  -7   4   4       67.03       55.03      2.76 o 
  -6   4   4       32.51       31.18      3.09 o 
  -5   4   4      170.14      230.76     22.96 o 
  -4   4   4     1368.03     1535.53     20.57 o 
  -3   4   4     2089.89     2402.77     44.62 o 
  -2   4   4      391.03      341.39      8.56 o 
  -1   4   4     2645.70     3019.38     38.11 o 
   0   4   4     1026.27     1018.01     11.88 o 
   1   4   4      205.15      192.83      6.58 o 
   2   4   4      176.95      181.04      3.91 o 
   3   4   4      209.37      278.73     12.51 o 
   4   4   4     1156.47     1217.73     50.51 o 
   5   4   4        5.56        8.19      1.97 o 
   6   4   4      411.04      386.72      9.64 o 
   7   4   4      560.20      522.44     25.21 o 
   8   4   4      225.15      189.39     10.10 o 
   9   4   4      165.32      170.03      8.01 o 
  10   4   4        1.04        0.45      2.81 o 
  11   4   4       91.25       71.27      6.26 o 
 -11   5   4       43.96       50.11      8.61 o 
 -10   5   4       62.34       71.07      6.02 o 
  -9   5   4       23.97       44.55      5.27 o 
  -8   5   4       60.24       43.46      4.60 o 
  -7   5   4        4.69        3.91      2.11 o 
  -6   5   4       27.70       25.04      2.54 o 
  -5   5   4       24.34       20.93      1.97 o 
  -4   5   4       44.90       41.06      2.50 o 
  -3   5   4      342.20      318.55     10.82 o 
  -2   5   4      308.87      300.72      5.59 o 
  -1   5   4      263.09      228.30      8.81 o 
   0   5   4      440.77      457.99     19.60 o 
   1   5   4      286.55      321.99      6.24 o 
   2   5   4        0.07       -0.45      0.95 o 
   3   5   4      431.42      415.68      9.11 o 
   4   5   4       27.28       36.24      2.86 o 
   5   5   4       80.10       71.50      3.95 o 
   6   5   4      114.59      112.43      6.37 o 
   7   5   4      272.83      271.75      7.88 o 
   8   5   4       10.27        8.04      2.60 o 
   9   5   4       95.25       96.22      6.42 o 
  10   5   4        5.80        2.38      3.20 o 
 -11   6   4        1.98       -3.63      6.03 o 
 -10   6   4       19.17       24.61      4.76 o 
  -9   6   4       35.24       39.14      5.04 o 
  -8   6   4        0.58       -2.87      3.57 o 
  -7   6   4       73.22       58.13      5.32 o 
  -6   6   4      390.63      353.54     23.94 o 
  -5   6   4      794.38      808.01     38.46 o 
  -4   6   4       33.50       40.04      3.36 o 
  -3   6   4      250.08      237.13      5.49 o 
  -2   6   4      289.93      279.12      5.92 o 
  -1   6   4       10.58        9.24      1.61 o 
   0   6   4      405.36      398.20     21.68 o 
   1   6   4      180.97      169.28      6.91 o 
   2   6   4       14.13       12.08      2.13 o 
   3   6   4       65.98       53.99      3.71 o 
   4   6   4        9.54       11.15      2.44 o 
   5   6   4      233.05      255.19      9.42 o 
   6   6   4       55.86       53.21      8.69 o 
   7   6   4       32.07       35.41      4.64 o 
   8   6   4       59.28       59.56      4.53 o 
   9   6   4        3.71        1.27      2.64 o 
 -10   7   4        1.45        2.33      3.83 o 
  -9   7   4      125.62      137.15     15.07 o 
  -8   7   4        6.62        7.96      3.22 o 
  -7   7   4        5.11        3.19      3.13 o 
  -6   7   4      100.93       86.19     14.99 o 
  -5   7   4        0.43       -1.98      2.71 o 
  -4   7   4        2.22       -1.21      2.14 o 
  -3   7   4       58.76       56.30      4.04 o 
  -2   7   4      206.84      201.28     12.09 o 
  -1   7   4       32.68       27.44      3.31 o 
   0   7   4        1.08       -2.06      1.37 o 
   1   7   4       17.46       15.81      3.66 o 
   2   7   4      163.21      171.44      5.97 o 
   3   7   4      243.66      220.47     19.24 o 
   4   7   4       28.62       28.43      3.26 o 
   5   7   4      500.05      575.64     18.38 o 
   6   7   4        9.69        4.63      2.48 o 
   7   7   4       55.13       55.50      5.61 o 
   8   7   4        5.23        5.76      3.66 o 
  -8   8   4       16.20       14.69      3.97 o 
  -7   8   4       15.92       14.87      3.99 o 
  -6   8   4       12.21       10.07      3.80 o 
  -5   8   4      170.65      193.35     16.30 o 
  -4   8   4        0.70       -2.15      2.94 o 
  -3   8   4       55.86       46.64      4.12 o 
  -2   8   4        0.06        0.34      2.18 o 
  -1   8   4       54.89       49.03      3.98 o 
   0   8   4      228.37      234.97     16.29 o 
   1   8   4       45.16       45.74      3.89 o 
   2   8   4       47.17       54.91     16.95 o 
   3   8   4       19.91       23.67      3.50 o 
   4   8   4      113.67      106.06      6.54 o 
   5   8   4       20.88       15.76      3.68 o 
   6   8   4       45.77       40.05      5.05 o 
   7   8   4        0.78        2.37      4.10 o 
  -7   9   4       67.02       75.87      9.95 o 
  -6   9   4        4.17        0.35      4.22 o 
  -5   9   4       92.06       83.54      9.95 o 
  -4   9   4        3.59        4.98      5.27 o 
  -3   9   4       18.81       12.12      5.56 o 
  -2   9   4       11.98        8.40      3.68 o 
  -1   9   4       38.62       31.97      4.74 o 
   0   9   4      117.23       97.90      7.05 o 
   1   9   4        4.71        7.83      3.41 o 
   2   9   4      106.07      116.04      7.73 o 
   3   9   4        0.40        1.87      3.98 o 
   4   9   4        1.46        1.87      4.51 o 
   5   9   4       18.53       23.01      6.62 o 
  -4  10   4       14.60       18.68      6.15 o 
  -3  10   4        6.42        5.97      6.62 o 
  -2  10   4        3.13        5.57      4.16 o 
  -1  10   4        6.26        4.13      3.94 o 
   0  10   4      117.01      139.04      8.99 o 
   1  10   4        4.06        7.57      4.30 o 
   2  10   4        1.67        1.70      3.86 o 
 -13   0   5       98.83       78.27      8.84 o 
 -11   0   5       10.82       19.26      5.03 o 
  -9   0   5      276.32      277.68      9.33 o 
  -7   0   5      249.81      325.43      8.78 o 
  -5   0   5      164.48      178.85      5.85 o 
  -3   0   5     4579.19     4561.92     25.41 o 
  -1   0   5     8291.01     8111.04    133.89 o 
   1   0   5    10103.75     9773.03     46.72 o 
   3   0   5     5680.50     6433.96     53.10 o 
   5   0   5     3600.36     4056.11     44.73 o 
   7   0   5      153.92      154.73      9.13 o 
   9   0   5      612.63      559.44     19.09 o 
  11   0   5      131.82      117.44      9.95 o 
 -13   1   5       60.23       45.10      5.44 o 
 -12   1   5        3.41        3.06      3.06 o 
 -11   1   5       98.89       89.62      5.05 o 
 -10   1   5      109.36      111.94      5.29 o 
  -9   1   5        1.46       -2.30      1.64 o 
  -8   1   5      160.05      134.53      4.60 o 
  -7   1   5      272.28      295.30      4.91 o 
  -6   1   5       43.93       46.33      2.12 o 
  -5   1   5     2428.18     2599.83     51.25 o 
  -4   1   5     1937.01     2151.68     97.47 o 
  -3   1   5      546.66      615.52      8.99 o 
  -2   1   5     3173.00     3190.86     18.63 o 
  -1   1   5      359.16      321.36     50.41 o 
   0   1   5      687.83      668.79      8.43 o 
   1   1   5      351.11      373.71     15.75 o 
   2   1   5      285.86      302.96     11.47 o 
   3   1   5     4383.12     4934.41     98.21 o 
   4   1   5      951.98     1125.67     14.16 o 
   5   1   5     1388.26     1528.78     17.93 o 
   6   1   5      628.82      595.66     39.87 o 
   7   1   5        1.06        2.99      2.03 o 
   8   1   5       64.32       61.67      4.75 o 
   9   1   5       47.68       43.37      4.36 o 
  10   1   5       83.56       78.19      5.73 o 
  11   1   5        1.49        1.76      2.94 o 
  12   1   5        0.93        2.17      3.12 o 
 -13   2   5       46.73       46.38      5.42 o 
 -12   2   5       81.18       73.92      4.90 o 
 -11   2   5      180.49      183.74      7.00 o 
 -10   2   5        7.05        8.45      2.50 o 
  -9   2   5      579.43      572.76     10.63 o 
  -8   2   5       21.92       22.35      2.05 o 
  -7   2   5      798.67      769.13     20.67 o 
  -6   2   5       11.47       11.06      1.33 o 
  -5   2   5      100.25      133.70      3.81 o 
  -4   2   5        8.74        5.52      1.65 o 
  -3   2   5      367.89      369.94      5.52 o 
  -2   2   5     1054.00     1069.52     21.45 o 
  -1   2   5      229.34      276.73      9.54 o 
   0   2   5      772.44      817.88     14.40 o 
   1   2   5      759.45      733.28     10.66 o 
   2   2   5      149.29      140.08      2.64 o 
   3   2   5     1423.71     1586.73     26.56 o 
   4   2   5       45.55       52.42      3.32 o 
   5   2   5      595.40      535.16     35.13 o 
   6   2   5      168.53      156.78      9.92 o 
   7   2   5      803.92      784.83     14.79 o 
   8   2   5       13.68       17.81      3.37 o 
   9   2   5       84.09       70.43      5.27 o 
  10   2   5       17.49       15.01      3.42 o 
  11   2   5       64.16       53.59      5.36 o 
 -13   3   5       17.91       11.32      4.04 o 
 -12   3   5       84.19       92.59      5.51 o 
 -11   3   5        2.61        1.39      2.27 o 
 -10   3   5        6.46        4.22      2.22 o 
  -9   3   5        0.01       -0.45      1.88 o 
  -8   3   5      357.32      334.21      7.72 o 
  -7   3   5        7.27        3.23      1.07 o 
  -6   3   5     1136.48     1167.62     15.06 o 
  -5   3   5     2728.63     2875.08     19.28 o 
  -4   3   5       42.80       32.48      1.50 o 
  -3   3   5       28.25       48.84      2.48 o 
  -2   3   5     1256.07     1372.09     29.82 o 
  -1   3   5      421.99      349.94      7.67 o 
   0   3   5     1224.14     1256.20     56.14 o 
   1   3   5      951.39     1068.40     33.62 o 
   2   3   5      162.06      197.50      9.28 o 
   3   3   5      355.91      427.06     10.75 o 
   4   3   5       58.73       53.47      2.97 o 
   5   3   5      865.70      972.44     21.24 o 
   6   3   5     1115.30     1153.86     17.39 o 
   7   3   5       81.68       79.59      6.38 o 
   8   3   5        7.37        4.44      2.67 o 
   9   3   5      111.47      100.02      6.39 o 
  10   3   5      267.55      231.04     13.46 o 
  11   3   5       30.88       27.40      6.47 o 
 -12   4   5        1.33        2.69      5.50 o 
 -11   4   5       53.59       47.37      5.09 o 
 -10   4   5        9.37        8.94      3.16 o 
  -9   4   5       71.47       77.06      7.00 o 
  -8   4   5      287.39      234.76     50.67 o 
  -7   4   5       39.32       42.78      3.27 o 
  -6   4   5        3.14        2.54      1.50 o 
  -5   4   5      489.58      478.17      6.81 o 
  -4   4   5     1351.30     1466.23     29.74 o 
  -3   4   5     5744.28     6468.53    167.09 o 
  -2   4   5       40.39       26.20      1.34 o 
  -1   4   5       11.42       18.77      1.60 o 
   0   4   5      189.69      237.21      8.77 o 
   1   4   5     3169.32     3352.26     79.92 o 
   2   4   5      262.06      297.80      6.61 o 
   3   4   5      946.16      998.97     10.74 o 
   4   4   5       63.21       72.68      3.59 o 
   5   4   5        0.98        1.00      1.76 o 
   6   4   5       13.25       15.95      2.66 o 
   7   4   5      152.30      150.67      7.01 o 
   8   4   5       48.56       51.14      4.86 o 
   9   4   5      118.14      107.09      6.56 o 
  10   4   5        0.95       -2.69      2.90 o 
  11   4   5       31.18       27.55      4.72 o 
 -12   5   5       42.37       53.27      9.84 o 
 -11   5   5        6.40        2.34      6.09 o 
 -10   5   5       16.76       18.44      6.32 o 
  -9   5   5        7.46        6.16      3.58 o 
  -8   5   5      156.91      132.93      5.54 o 
  -7   5   5       71.02       63.52      4.39 o 
  -6   5   5      406.88      386.06      8.46 o 
  -5   5   5       14.39       11.23      2.13 o 
  -4   5   5      360.15      340.90      8.07 o 
  -3   5   5       13.09        9.13      1.49 o 
  -2   5   5       23.50       24.83      1.94 o 
  -1   5   5       36.44       31.31      2.32 o 
   0   5   5        0.07        0.98      1.17 o 
   1   5   5        0.25        0.91      1.26 o 
   2   5   5       18.80       15.31      1.97 o 
   3   5   5      108.66      124.28      3.91 o 
   4   5   5      224.41      238.57      5.61 o 
   5   5   5      355.03      368.27     12.46 o 
   6   5   5      103.22      103.55      5.08 o 
   7   5   5      125.50      106.45      5.21 o 
   8   5   5       20.57       15.39      3.54 o 
   9   5   5        1.26       -1.03      2.90 o 
  10   5   5      116.21      101.36     11.80 o 
 -11   6   5        2.92        4.33      6.38 o 
 -10   6   5        0.23        0.91      3.78 o 
  -9   6   5      120.09      157.27     19.29 o 
  -8   6   5        0.30        2.09      2.78 o 
  -7   6   5       98.56      104.69     10.13 o 
  -6   6   5        0.50       -1.17      2.81 o 
  -5   6   5      396.11      387.51     11.57 o 
  -4   6   5      153.29      152.07      4.68 o 
  -3   6   5      442.15      422.82      7.37 o 
  -2   6   5        7.94        5.16      1.50 o 
  -1   6   5       25.81       30.23      2.59 o 
   0   6   5       85.44       83.61      6.02 o 
   1   6   5      497.11      448.68      8.67 o 
   2   6   5      104.71       96.26      4.38 o 
   3   6   5      144.55      133.86      6.64 o 
   4   6   5        3.38        7.76      2.45 o 
   5   6   5      782.75      772.36     15.15 o 
   6   6   5      245.29      229.44     13.17 o 
   7   6   5      162.37      171.56     18.09 o 
   8   6   5        1.27        2.11      3.31 o 
   9   6   5       53.91       62.99      8.90 o 
 -10   7   5        0.66        1.99      4.30 o 
  -9   7   5       36.55       44.51      5.76 o 
  -8   7   5       16.17       24.13      4.37 o 
  -7   7   5        1.32        4.20      3.06 o 
  -6   7   5        1.44        3.44      3.08 o 
  -5   7   5        2.18        0.47      3.15 o 
  -4   7   5        1.45        3.75      3.18 o 
  -3   7   5       55.78       57.72      4.17 o 
  -2   7   5       96.35      110.93      5.30 o 
  -1   7   5        0.34       -2.24      1.49 o 
   0   7   5       88.17       86.05      6.20 o 
   1   7   5       71.96       78.70      7.88 o 
   2   7   5      187.42      182.76      6.23 o 
   3   7   5       30.40       28.18      3.15 o 
   4   7   5        4.56        7.70      2.80 o 
   5   7   5       99.38      119.86      6.01 o 
   6   7   5       58.02       56.74      4.65 o 
   7   7   5        0.04       -0.35      2.65 o 
   8   7   5        9.08       14.22      3.59 o 
  -8   8   5       52.35       48.18      5.69 o 
  -7   8   5       19.31       34.11      4.80 o 
  -6   8   5        1.61        1.88      3.18 o 
  -5   8   5       23.07       14.70      3.99 o 
  -4   8   5        9.00        8.35      3.41 o 
  -3   8   5       68.62       84.31      5.16 o 
  -2   8   5        8.21        8.42      2.77 o 
  -1   8   5        0.18        0.81      2.30 o 
   0   8   5      147.94      163.24      8.72 o 
   1   8   5       88.63       95.23     11.09 o 
   2   8   5      413.66      393.34     38.69 o 
   3   8   5       22.66       23.20      3.18 o 
   4   8   5       27.61       28.51      3.47 o 
   5   8   5       76.61       74.39      5.10 o 
   6   8   5        1.00       -4.16      4.80 o 
   7   8   5       45.24       51.11     10.36 o 
  -7   9   5        3.22        5.74      3.89 o 
  -6   9   5       16.06       21.55      4.76 o 
  -5   9   5        0.24       -4.38      2.92 o 
  -4   9   5       27.99       31.57      5.07 o 
  -3   9   5       35.35       28.57      5.03 o 
  -2   9   5       94.12      103.05      7.28 o 
  -1   9   5      125.96      147.30     14.37 o 
   0   9   5      244.32      241.82     13.17 o 
   1   9   5       25.14       29.79      4.71 o 
   2   9   5       42.97       41.51      5.10 o 
   3   9   5       22.30       22.36      5.97 o 
   4   9   5       16.89       16.68      5.68 o 
   5   9   5       16.27       21.49      7.26 o 
  -3  10   5       99.92      123.35     12.76 o 
  -2  10   5        1.83       -3.81      5.85 o 
  -1  10   5        6.24        7.35      4.15 o 
   0  10   5       43.00       51.75      6.37 o 
   1  10   5      103.01      106.50      8.55 o 
   2  10   5        0.07       -3.71      3.66 o 
 -12   0   6       19.50        7.84      4.92 o 
 -10   0   6       39.90       40.05      4.47 o 
  -8   0   6       36.01       42.51      4.01 o 
  -6   0   6     1176.09     1190.64     39.69 o 
  -4   0   6      381.45      367.30      4.68 o 
  -2   0   6     8550.61     9401.98     46.60 o 
   0   0   6      214.28      169.54      3.81 o 
   2   0   6     1522.95     1855.82     22.89 o 
   4   0   6      218.11      221.12      9.07 o 
   6   0   6      237.61      224.75     10.30 o 
   8   0   6      777.49      702.17     20.49 o 
  10   0   6       21.74       14.40      4.86 o 
 -13   1   6       80.03       61.84      6.00 o 
 -12   1   6       20.86       19.54      3.23 o 
 -11   1   6       40.33       38.62      3.76 o 
 -10   1   6       13.99       12.87      2.29 o 
  -9   1   6      203.02      220.81      5.93 o 
  -8   1   6        3.11        3.60      1.63 o 
  -7   1   6       64.62       66.70      2.54 o 
  -6   1   6       68.57       87.72      2.58 o 
  -5   1   6     1651.83     1661.62     60.92 o 
  -4   1   6     2404.93     2556.02     18.99 o 
  -3   1   6     3243.95     3358.55     16.39 o 
  -2   1   6      503.57      529.51     10.07 o 
  -1   1   6     8589.65     7753.86    973.95 o 
   0   1   6      195.09      205.35      4.98 o 
   1   1   6       55.09       56.07     18.35 o 
   2   1   6        5.55        8.06      1.04 o 
   3   1   6     3414.12     3565.40     49.94 o 
   4   1   6       12.21        8.40      2.05 o 
   5   1   6       98.45       89.12      4.62 o 
   6   1   6        4.43        2.65      2.19 o 
   7   1   6      861.50      803.30     14.73 o 
   8   1   6       20.27       23.39      3.60 o 
   9   1   6       36.48       35.68      4.16 o 
  10   1   6        0.01        0.76      2.79 o 
  11   1   6       57.86       42.77      4.97 o 
 -13   2   6        5.93        6.22      3.77 o 
 -12   2   6        2.36       -0.98      2.30 o 
 -11   2   6       11.27       11.93      2.88 o 
 -10   2   6       78.01       65.01      4.20 o 
  -9   2   6        6.25        6.46      2.19 o 
  -8   2   6        9.11       10.08      1.87 o 
  -7   2   6      105.24      117.90      3.31 o 
  -6   2   6      235.49      170.61     38.89 o 
  -5   2   6      214.80      247.45      4.22 o 
  -4   2   6      612.79      696.82     42.78 o 
  -3   2   6      223.26      216.42      4.18 o 
  -2   2   6      894.95      933.78     24.75 o 
  -1   2   6      335.71      395.04     13.00 o 
   0   2   6      333.38      398.61     21.24 o 
   1   2   6     1842.81     1992.75     31.09 o 
   2   2   6      272.53      268.12      4.39 o 
   3   2   6     1024.86     1183.53     14.29 o 
   4   2   6        0.41       -1.26      1.43 o 
   5   2   6       30.26       34.86      3.23 o 
   6   2   6      281.76      268.23      8.30 o 
   7   2   6       18.44       21.37      3.37 o 
   8   2   6      579.84      529.64     12.82 o 
   9   2   6        0.25        1.15      2.52 o 
  10   2   6       59.56       55.64      5.15 o 
  11   2   6       22.46       24.14      4.26 o 
 -13   3   6      236.77      243.19     11.26 o 
 -12   3   6       18.46       18.26      3.27 o 
 -11   3   6       40.36       37.81      3.63 o 
 -10   3   6        0.37        0.05      1.99 o 
  -9   3   6      334.18      355.42     19.13 o 
  -8   3   6        9.91        5.40      1.65 o 
  -7   3   6      192.68      187.39     12.31 o 
  -6   3   6        7.18        6.39      1.39 o 
  -5   3   6     2128.26     2270.24     13.42 o 
  -4   3   6      461.78      430.92      4.43 o 
  -3   3   6       77.67       80.19      1.94 o 
  -2   3   6      478.58      494.45     19.49 o 
  -1   3   6     6166.55     6545.61    181.09 o 
   0   3   6      483.01      537.31      4.42 o 
   1   3   6      190.28      185.75      8.61 o 
   2   3   6      232.95      253.19      8.13 o 
   3   3   6     5653.06     6201.46    122.40 o 
   4   3   6       12.42       16.19      2.22 o 
   5   3   6       71.88       74.23      4.43 o 
   6   3   6       17.18       14.68      2.96 o 
   7   3   6     2099.83     2060.35     42.47 o 
   8   3   6       94.21       73.56      5.42 o 
   9   3   6        0.04       -1.15      2.46 o 
  10   3   6       53.29       46.71      5.12 o 
  11   3   6        1.43       -0.26      2.91 o 
 -12   4   6       27.40       30.03      7.96 o 
 -11   4   6      121.67      119.29      7.50 o 
 -10   4   6       63.99       72.57      5.86 o 
  -9   4   6      111.69      104.06      9.37 o 
  -8   4   6       36.25       45.15      3.49 o 
  -7   4   6      120.23      136.60      5.16 o 
  -6   4   6      127.86      120.98      4.74 o 
  -5   4   6      382.40      379.79      8.00 o 
  -4   4   6      744.71      795.25     13.87 o 
  -3   4   6      216.90      173.38      5.83 o 
  -2   4   6     1452.89     1474.25     42.47 o 
  -1   4   6      343.18      360.03     18.11 o 
   0   4   6     1188.46     1325.97     30.86 o 
   1   4   6     3429.23     4228.26    167.75 o 
   2   4   6      283.72      305.90      5.54 o 
   3   4   6      127.29      132.11      5.53 o 
   4   4   6      943.89      944.64     17.94 o 
   5   4   6      455.16      481.93      9.67 o 
   6   4   6      253.03      255.91      7.30 o 
   7   4   6       53.90       51.51      4.49 o 
   8   4   6        1.85        1.52      2.46 o 
   9   4   6        5.98        8.31      3.25 o 
  10   4   6        2.31       -1.71      3.18 o 
 -12   5   6        0.06        2.17      6.26 o 
 -11   5   6      158.41      184.12     15.16 o 
 -10   5   6        0.41        1.35      5.44 o 
  -9   5   6      273.84      304.68     16.86 o 
  -8   5   6        3.47        1.92      2.16 o 
  -7   5   6       19.30       21.14      2.64 o 
  -6   5   6      550.59      492.52     29.62 o 
  -5   5   6      478.42      468.37      9.39 o 
  -4   5   6       29.39       35.31      2.40 o 
  -3   5   6      109.95       87.14      3.29 o 
  -2   5   6       11.58       10.09      1.63 o 
  -1   5   6      291.99      276.08     10.35 o 
   0   5   6        6.29        8.56      1.62 o 
   1   5   6      286.30      277.23      6.62 o 
   2   5   6        6.10        3.10      1.84 o 
   3   5   6      768.74      713.97     11.66 o 
   4   5   6      365.60      413.63      9.36 o 
   5   5   6      483.47      472.61      8.39 o 
   6   5   6       21.50       26.35      3.09 o 
   7   5   6      115.18      101.11      5.34 o 
   8   5   6        0.90       -0.49      2.53 o 
   9   5   6       44.18       52.09      7.20 o 
  10   5   6        3.47        2.70      3.63 o 
 -11   6   6       11.18       10.89      6.91 o 
 -10   6   6       94.05      123.00     12.76 o 
  -9   6   6       57.98       50.66      5.13 o 
  -8   6   6      101.13      112.93      7.07 o 
  -7   6   6        1.03       -1.14      2.68 o 
  -6   6   6        5.08        5.53      3.30 o 
  -5   6   6       57.77       49.14      3.71 o 
  -4   6   6        0.00        1.01      1.96 o 
  -3   6   6       94.83       88.28      3.66 o 
  -2   6   6      358.86      315.07      9.40 o 
  -1   6   6       52.34       47.42      3.33 o 
   0   6   6        3.40        6.09      3.04 o 
   1   6   6        3.04        1.83      1.73 o 
   2   6   6      471.71      451.63     15.49 o 
   3   6   6       12.36       11.99      2.60 o 
   4   6   6     1471.62     1514.72     32.12 o 
   5   6   6        6.16       10.71      2.90 o 
   6   6   6        1.98        5.49      2.60 o 
   7   6   6        1.86        0.72      2.61 o 
   8   6   6        9.55        5.94      4.24 o 
   9   6   6        6.22        8.20      5.39 o 
 -10   7   6       23.77       30.96      5.37 o 
  -9   7   6       35.77       41.26      4.99 o 
  -8   7   6      161.91      158.61      8.75 o 
  -7   7   6       37.64       34.58      4.83 o 
  -6   7   6        6.39        6.22      3.27 o 
  -5   7   6      544.54      576.68     46.25 o 
  -4   7   6       10.17        8.61      3.54 o 
  -3   7   6       22.86       22.52      3.18 o 
  -2   7   6      125.56      123.78      4.58 o 
  -1   7   6       52.56       44.62      3.00 o 
   0   7   6       53.52       43.91      3.33 o 
   1   7   6       34.91       33.80      3.18 o 
   2   7   6       42.41       28.94      3.10 o 
   3   7   6      136.80      132.22      5.81 o 
   4   7   6      255.38      254.28     16.94 o 
   5   7   6        1.27        5.42      2.69 o 
   6   7   6        4.40        1.09      2.63 o 
   7   7   6      408.44      441.94     27.31 o 
   8   7   6       61.74       72.20      5.64 o 
  -8   8   6       13.85       19.56      4.43 o 
  -7   8   6       23.50       17.88      4.20 o 
  -6   8   6      218.15      216.21     15.34 o 
  -5   8   6        8.89       10.07      3.80 o 
  -4   8   6        0.84        0.40      3.33 o 
  -3   8   6        0.01       -1.17      3.00 o 
  -2   8   6      104.98      106.79      5.57 o 
  -1   8   6       23.68       26.39      3.30 o 
   0   8   6       21.28       19.71      3.11 o 
   1   8   6       11.37        4.43      2.20 o 
   2   8   6       66.06       71.02      5.11 o 
   3   8   6        5.30        5.96      2.41 o 
   4   8   6        7.22       13.81      3.23 o 
   5   8   6        6.60        3.93      2.87 o 
   6   8   6        3.82        4.46      3.27 o 
  -6   9   6        0.75       -1.06      3.52 o 
  -5   9   6       22.78       36.64      5.50 o 
  -4   9   6       28.78       27.41      5.09 o 
  -3   9   6       13.85       17.54      4.55 o 
  -2   9   6      110.38      112.13      6.23 o 
  -1   9   6      177.79      201.40      8.00 o 
   0   9   6      135.97      146.43     11.22 o 
   1   9   6       66.61       59.85      5.87 o 
   2   9   6       31.61       25.52      6.03 o 
   3   9   6       46.73       57.55      7.96 o 
   4   9   6       69.44       89.34     11.01 o 
   5   9   6       10.17        8.25      6.32 o 
  -3  10   6        5.27       15.10      6.67 o 
  -2  10   6       43.47       55.09     10.13 o 
  -1  10   6       20.76       22.90      5.29 o 
   0  10   6        2.23        8.35      4.32 o 
   1  10   6       12.16       14.60      4.83 o 
 -13   0   7      476.65      472.50     20.26 o 
 -11   0   7      149.25      180.95      8.67 o 
  -9   0   7      820.44      852.22     24.88 o 
  -7   0   7     3471.90     3712.46    289.94 o 
  -5   0   7      407.65      457.11      5.56 o 
  -3   0   7       33.58       66.51      7.43 o 
  -1   0   7     9622.68     9602.90     81.55 o 
   1   0   7     5635.89     5834.71     46.54 o 
   3   0   7      547.36      519.81      9.48 o 
   5   0   7     2137.33     2096.08     31.85 o 
   7   0   7      300.13      299.74     13.29 o 
   9   0   7        6.78        8.25      4.45 o 
  11   0   7       61.78       50.99      7.67 o 
 -13   1   7        0.26        2.17      3.49 o 
 -12   1   7      224.01      240.87      9.27 o 
 -11   1   7        0.01       -2.01      1.85 o 
 -10   1   7       76.34       84.49      4.13 o 
  -9   1   7        0.00       -0.95      1.70 o 
  -8   1   7       72.12       60.89      3.26 o 
  -7   1   7      464.98      479.89     18.17 o 
  -6   1   7        4.01       10.23      2.56 o 
  -5   1   7      599.38      725.92     25.44 o 
  -4   1   7     1008.67      990.07      7.64 o 
  -3   1   7        0.63        1.32      0.91 o 
  -2   1   7      329.19      299.94      5.65 o 
  -1   1   7     1188.68     1144.41     47.10 o 
   0   1   7        8.96        7.18      0.82 o 
   1   1   7      166.78      204.93      3.54 o 
   2   1   7     4533.85     5280.15     61.56 o 
   3   1   7      519.67      596.42     40.60 o 
   4   1   7       72.65       68.18      3.87 o 
   5   1   7      617.07      695.85     17.45 o 
   6   1   7       85.83      100.25      5.48 o 
   7   1   7        7.17        5.80      2.71 o 
   8   1   7        1.36        2.32      3.37 o 
   9   1   7      274.20      219.92      8.83 o 
  10   1   7      247.55      222.34     14.05 o 
  11   1   7       37.23       30.54      4.62 o 
 -13   2   7      199.78      203.52      8.19 o 
 -12   2   7        1.91        2.01      2.64 o 
 -11   2   7       14.81       25.04      3.20 o 
 -10   2   7        7.92        7.48      2.36 o 
  -9   2   7       96.65       96.65      4.13 o 
  -8   2   7       32.51       33.53      2.55 o 
  -7   2   7      192.29      148.07     37.35 o 
  -6   2   7      362.22      384.19      5.66 o 
  -5   2   7     2087.47     2264.93     29.01 o 
  -4   2   7      867.46      895.40     10.35 o 
  -3   2   7      763.55      743.52     21.58 o 
  -2   2   7      556.44      670.28     12.53 o 
  -1   2   7     1397.48     1353.54     66.65 o 
   0   2   7      205.79      232.92     11.83 o 
   1   2   7     1535.17     1624.86     17.50 o 
   2   2   7       15.97       19.23      1.45 o 
   3   2   7       37.16       42.16      2.06 o 
   4   2   7        7.19        7.37      1.96 o 
   5   2   7      839.32      890.18     15.98 o 
   6   2   7       98.76       89.06      5.23 o 
   7   2   7       12.03        7.68      2.99 o 
   8   2   7       67.65       64.75      5.08 o 
   9   2   7       86.95       88.85      6.03 o 
  10   2   7       17.30       14.85      3.70 o 
  11   2   7       39.17       37.90      4.94 o 
 -13   3   7       42.99       45.42      5.86 o 
 -12   3   7       94.99      100.46     11.36 o 
 -11   3   7        0.68        3.91      3.17 o 
 -10   3   7      196.28      196.11     10.70 o 
  -9   3   7       49.22       56.77      3.91 o 
  -8   3   7      936.73      966.55     18.42 o 
  -7   3   7       86.60       85.19      3.10 o 
  -6   3   7        7.78        5.73      1.26 o 
  -5   3   7        0.00        1.67      1.22 o 
  -4   3   7     3231.79     3752.26     62.75 o 
  -3   3   7      403.38      405.76     12.37 o 
  -2   3   7        1.28        4.28      1.88 o 
  -1   3   7       45.80       52.71      4.14 o 
   0   3   7       70.25       72.96      3.13 o 
   1   3   7      515.98      602.51     33.00 o 
   2   3   7        4.96        1.88      1.14 o 
   3   3   7       82.98       86.11      3.27 o 
   4   3   7      423.74      422.96      8.11 o 
   5   3   7       95.72       91.87      4.96 o 
   6   3   7       32.42       28.21      3.64 o 
   7   3   7       33.72       32.56      4.07 o 
   8   3   7        0.42        1.20      2.50 o 
   9   3   7       11.51        7.66      3.07 o 
  10   3   7      164.69      174.93     10.57 o 
 -12   4   7        2.55        2.05      3.43 o 
 -11   4   7        2.46        1.57      3.16 o 
 -10   4   7      215.91      222.49     13.46 o 
  -9   4   7      726.75      797.15     53.19 o 
  -8   4   7       53.07       45.56      3.50 o 
  -7   4   7      512.67      487.44     21.10 o 
  -6   4   7       28.56       45.85      3.39 o 
  -5   4   7     1258.28     1324.52     15.24 o 
  -4   4   7       46.49       58.67      2.62 o 
  -3   4   7      262.42      256.72      7.36 o 
  -2   4   7      115.74      131.35      5.84 o 
  -1   4   7       18.76       29.58      2.31 o 
   0   4   7      432.48      466.68     24.53 o 
   1   4   7        9.56        5.90      1.71 o 
   2   4   7       89.21      101.39      3.31 o 
   3   4   7       66.60       53.90      2.73 o 
   4   4   7        0.01        1.22      1.62 o 
   5   4   7      532.99      569.14      9.15 o 
   6   4   7        0.03       -1.49      2.60 o 
   7   4   7       12.77       15.03      3.52 o 
   8   4   7        0.77       -0.56      2.47 o 
   9   4   7      143.04      129.38     11.18 o 
  10   4   7       15.96       21.18      4.24 o 
 -11   5   7       13.51       15.98      7.26 o 
 -10   5   7       33.40       46.54      8.25 o 
  -9   5   7       79.66       65.40      4.38 o 
  -8   5   7       63.52       65.32      4.37 o 
  -7   5   7        1.37       -0.96      2.06 o 
  -6   5   7      478.26      547.71     10.56 o 
  -5   5   7       79.29       60.53      3.71 o 
  -4   5   7       25.83       29.60      2.76 o 
  -3   5   7        4.98        4.05      1.32 o 
  -2   5   7        2.83        4.75      1.39 o 
  -1   5   7      127.74      135.29      4.57 o 
   0   5   7      143.51      125.92      5.42 o 
   1   5   7        5.13        1.87      1.59 o 
   2   5   7       52.64       46.92      3.41 o 
   3   5   7      183.73      181.90      6.15 o 
   4   5   7      268.96      256.21      7.70 o 
   5   5   7       80.05       84.83      7.71 o 
   6   5   7       42.86       45.69      4.16 o 
   7   5   7        0.14       -2.46      3.63 o 
   8   5   7       21.96       15.69      5.44 o 
   9   5   7       10.23        8.49      5.44 o 
 -11   6   7        0.00       -0.94      6.62 o 
 -10   6   7        2.71        4.04      6.09 o 
  -9   6   7      230.85      237.39     10.04 o 
  -8   6   7       69.68       67.38      5.67 o 
  -7   6   7       37.20       38.14      4.66 o 
  -6   6   7       36.27       35.10      4.60 o 
  -5   6   7     1008.08     1012.36     21.66 o 
  -4   6   7      215.84      244.94      7.56 o 
  -3   6   7      579.46      552.59      8.68 o 
  -2   6   7       23.10       19.26      2.29 o 
  -1   6   7        4.82        5.10      1.86 o 
   0   6   7       11.66        9.05      2.07 o 
   1   6   7      250.84      239.78      6.86 o 
   2   6   7      545.30      531.84     16.72 o 
   3   6   7       59.33       52.37      4.01 o 
   4   6   7      345.32      363.99      9.47 o 
   5   6   7       68.39       68.41      4.75 o 
   6   6   7        7.40        5.90      2.80 o 
   7   6   7       81.65       85.29      5.76 o 
   8   6   7       14.60       19.37      4.57 o 
   9   6   7      236.68      269.70     12.63 o 
 -10   7   7        0.75        2.69      7.14 o 
  -9   7   7        0.09        1.97      3.31 o 
  -8   7   7       15.54       28.27      4.73 o 
  -7   7   7      161.76      157.71     10.63 o 
  -6   7   7        3.64        4.71      3.35 o 
  -5   7   7        4.52        3.14      3.35 o 
  -4   7   7      325.11      324.19     11.40 o 
  -3   7   7       20.80       28.85      3.43 o 
  -2   7   7        7.67        8.45      2.18 o 
  -1   7   7      158.06      176.92      9.41 o 
   0   7   7      252.86      236.23      7.59 o 
   1   7   7        0.48        0.94      1.89 o 
   2   7   7       40.76       35.10      3.38 o 
   3   7   7       66.39       73.04      4.78 o 
   4   7   7      457.94      463.01     21.76 o 
   5   7   7        1.22        1.83      2.52 o 
   6   7   7       72.13       88.67      5.81 o 
   7   7   7       67.23       67.55      5.53 o 
  -8   8   7       24.23       35.22      5.27 o 
  -7   8   7       98.74      111.38     14.31 o 
  -6   8   7       41.95       48.75      5.82 o 
  -5   8   7       19.84       21.98      4.30 o 
  -4   8   7        0.05        0.26      3.08 o 
  -3   8   7      279.31      301.70     11.77 o 
  -2   8   7       11.73        8.04      2.76 o 
  -1   8   7        1.08        4.12      2.56 o 
   0   8   7       11.65        8.11      2.45 o 
   1   8   7       87.99       85.77      4.81 o 
   2   8   7      125.26      142.65      6.18 o 
   3   8   7      118.63      131.07      6.32 o 
   4   8   7        2.83        3.90      2.86 o 
   5   8   7       89.52       98.18      6.19 o 
   6   8   7        3.68        0.30      3.27 o 
  -6   9   7        2.31        0.21      3.43 o 
  -5   9   7        1.11        0.87      3.78 o 
  -4   9   7       48.46       61.88      6.61 o 
  -3   9   7        4.60        5.33      3.95 o 
  -2   9   7        2.99        4.15      3.89 o 
  -1   9   7       26.18       29.51      4.09 o 
   0   9   7        9.29       12.53      3.21 o 
   1   9   7       56.89       62.79      6.01 o 
   2   9   7       63.31       71.93      6.34 o 
   3   9   7       65.16       67.91      6.66 o 
   4   9   7       16.27       13.76      6.32 o 
  -2  10   7        0.30        0.47      6.56 o 
  -1  10   7      202.59      242.84     18.44 o 
   0  10   7        0.31        0.64      3.67 o 
 -12   0   8       82.73       81.62      6.94 o 
 -10   0   8      482.05      525.39     13.80 o 
  -8   0   8       48.81       48.94      4.28 o 
  -6   0   8     1314.47     1257.04     16.74 o 
  -4   0   8      386.13      395.34      8.02 o 
  -2   0   8        0.65       -0.29      1.11 o 
   0   0   8      688.66      734.83      9.43 o 
   2   0   8     4015.52     4604.72     56.90 o 
   4   0   8       34.15       57.43      5.39 o 
   6   0   8      133.04      107.95      7.96 o 
   8   0   8      160.37      152.10     10.36 o 
  10   0   8       37.91       42.68      6.97 o 
 -13   1   8       14.82       24.29      3.91 o 
 -12   1   8       11.77       14.08      3.20 o 
 -11   1   8       83.03       80.30      4.26 o 
 -10   1   8        0.03       -0.47      1.86 o 
  -9   1   8       57.31       76.98      3.91 o 
  -8   1   8       22.67       25.06      2.39 o 
  -7   1   8     2469.56     2655.27     18.98 o 
  -6   1   8      396.74      399.83     17.49 o 
  -5   1   8      206.81      231.80      4.48 o 
  -4   1   8      567.84      582.65     24.27 o 
  -3   1   8     1148.11     1267.57     10.98 o 
  -2   1   8       25.32       28.17      2.08 o 
  -1   1   8     1333.32     1202.75     24.53 o 
   0   1   8      338.16      324.93      4.36 o 
   1   1   8     2583.88     2796.11     19.79 o 
   2   1   8      424.90      538.55      6.64 o 
   3   1   8       35.80       21.57      1.96 o 
   4   1   8       96.79       81.81      3.68 o 
   5   1   8       25.85       25.06      3.12 o 
   6   1   8      452.63      435.27     10.96 o 
   7   1   8      441.10      452.45     11.73 o 
   8   1   8      223.19      199.76      8.32 o 
   9   1   8        1.13       -0.39      2.71 o 
  10   1   8       11.97        9.56      3.45 o 
  11   1   8       11.44        7.02      3.68 o 
 -13   2   8       49.62       51.30      4.99 o 
 -12   2   8       10.70       12.44      3.03 o 
 -11   2   8        5.43        7.98      2.63 o 
 -10   2   8        2.28        1.46      1.90 o 
  -9   2   8       36.67       32.06      2.76 o 
  -8   2   8      174.70      177.57      5.86 o 
  -7   2   8       29.51       24.19      2.15 o 
  -6   2   8      113.26      111.40      3.22 o 
  -5   2   8       47.87       57.34      2.20 o 
  -4   2   8      138.75      134.43      3.36 o 
  -3   2   8      363.03      366.07     27.46 o 
  -2   2   8     3402.59     3634.76     38.12 o 
  -1   2   8        1.38        1.76      1.79 o 
   0   2   8     5608.71     5870.20    215.64 o 
   1   2   8        2.78        2.20      0.95 o 
   2   2   8     1272.31     1430.29     13.58 o 
   3   2   8       45.15       64.22      2.59 o 
   4   2   8      264.11      257.60     12.32 o 
   5   2   8       47.22       54.55      4.17 o 
   6   2   8       12.90       12.55      3.02 o 
   7   2   8       43.86       33.78      4.05 o 
   8   2   8       11.29       12.79      3.27 o 
   9   2   8        9.59        6.39      3.16 o 
  10   2   8        0.10        1.61      3.16 o 
 -13   3   8        9.47        9.77      4.42 o 
 -12   3   8       67.30       68.51      6.58 o 
 -11   3   8      249.76      246.66     19.76 o 
 -10   3   8       54.10       50.90      6.59 o 
  -9   3   8      247.58      287.64     10.54 o 
  -8   3   8       64.10       64.32      4.24 o 
  -7   3   8     1051.42     1185.97     13.14 o 
  -6   3   8       43.08       45.70      3.62 o 
  -5   3   8        8.72       15.22      1.41 o 
  -4   3   8       33.64       26.90      3.37 o 
  -3   3   8     3192.63     3477.15    108.25 o 
  -2   3   8     1468.96     1675.95     87.35 o 
  -1   3   8      924.42      831.02     18.34 o 
   0   3   8      330.40      339.42     12.22 o 
   1   3   8     3109.07     3404.97     24.04 o 
   2   3   8        0.01        0.87      1.29 o 
   3   3   8      702.95      730.36     26.58 o 
   4   3   8       10.34        9.60      2.00 o 
   5   3   8        0.97       -2.16      1.74 o 
   6   3   8       55.98       54.41      4.61 o 
   7   3   8       18.22       20.81      3.53 o 
   8   3   8       35.27       28.10      4.10 o 
   9   3   8       17.54       15.38      3.63 o 
  10   3   8        6.07       10.23      3.75 o 
 -12   4   8       33.32       41.82      5.64 o 
 -11   4   8        1.75        6.54      3.53 o 
 -10   4   8      142.44      148.92      8.36 o 
  -9   4   8       21.96       28.62      4.14 o 
  -8   4   8       23.45       23.08      3.12 o 
  -7   4   8      154.83      133.21      6.70 o 
  -6   4   8      584.51      562.39     10.95 o 
  -5   4   8      589.21      599.80     12.41 o 
  -4   4   8        4.56        2.88      2.66 o 
  -3   4   8        1.32       -0.26      1.11 o 
  -2   4   8      437.36      459.85     42.58 o 
  -1   4   8        1.01        1.51      1.34 o 
   0   4   8       29.53       40.68      8.79 o 
   1   4   8      487.52      548.73     11.25 o 
   2   4   8      720.01      711.36     26.11 o 
   3   4   8      435.92      481.66     17.01 o 
   4   4   8        1.71       -0.42      1.42 o 
   5   4   8        2.43        1.56      2.04 o 
   6   4   8        3.03        1.76      2.31 o 
   7   4   8       97.01       88.91      8.34 o 
   8   4   8       11.45       12.25      3.36 o 
   9   4   8       14.89       15.86      4.48 o 
  10   4   8        0.79       -2.21      3.29 o 
 -11   5   8        4.05        7.61      6.79 o 
 -10   5   8        1.92        1.63      3.16 o 
  -9   5   8        0.08        2.75      2.77 o 
  -8   5   8      180.16      162.24      6.14 o 
  -7   5   8      240.60      249.53      7.46 o 
  -6   5   8       73.54       83.80      4.62 o 
  -5   5   8       26.33       18.08      2.63 o 
  -4   5   8      181.65      150.03      7.84 o 
  -3   5   8       39.32       24.09      2.23 o 
  -2   5   8      332.86      353.82      9.81 o 
  -1   5   8      365.53      343.15     21.82 o 
   0   5   8        7.11        3.69      1.63 o 
   1   5   8       90.34       81.14      4.13 o 
   2   5   8        0.02        0.49      1.90 o 
   3   5   8      491.43      513.78     10.51 o 
   4   5   8        1.54        2.95      2.37 o 
   5   5   8      395.44      435.12     10.70 o 
   6   5   8      178.65      216.69      9.93 o 
   7   5   8      153.15      157.09      8.96 o 
   8   5   8        1.94        1.47      3.54 o 
   9   5   8        0.34        2.22      4.92 o 
 -11   6   8        1.16        5.33      7.43 o 
 -10   6   8       69.42      101.34     12.41 o 
  -9   6   8      120.07      143.43     12.06 o 
  -8   6   8       53.48       52.73      5.10 o 
  -7   6   8        1.10       -0.05      2.33 o 
  -6   6   8      642.76      651.78     12.37 o 
  -5   6   8      101.58       88.83      7.00 o 
  -4   6   8       99.52       88.79      4.93 o 
  -3   6   8        3.21        3.59      2.11 o 
  -2   6   8      138.93      129.32      4.97 o 
  -1   6   8        0.37        0.64      1.78 o 
   0   6   8       16.16       11.06      3.42 o 
   1   6   8      103.93       93.91      4.74 o 
   2   6   8       38.92       26.74      3.07 o 
   3   6   8        2.46        0.97      2.29 o 
   4   6   8       13.12       12.15      2.90 o 
   5   6   8        0.66       -0.50      2.40 o 
   6   6   8       39.02       30.22      3.96 o 
   7   6   8       46.31       41.54      5.71 o 
   8   6   8       94.03      115.67     13.41 o 
  -9   7   8        1.03        3.86      3.29 o 
  -8   7   8       40.48       40.82      4.96 o 
  -7   7   8      474.54      477.00     14.37 o 
  -6   7   8        4.64        6.85      3.73 o 
  -5   7   8        8.30        6.00      3.51 o 
  -4   7   8        0.47       -1.58      2.46 o 
  -3   7   8      828.14      806.23     13.67 o 
  -2   7   8      914.07      813.85     26.62 o 
  -1   7   8      249.39      242.92      7.25 o 
   0   7   8      248.11      199.06      6.61 o 
   1   7   8        1.52        7.20      2.40 o 
   2   7   8       37.73       40.63      3.70 o 
   3   7   8       20.93       29.22      3.50 o 
   4   7   8        2.24        3.08      2.60 o 
   5   7   8        6.26        6.98      2.93 o 
   6   7   8       32.53       26.23      4.10 o 
   7   7   8       25.03       19.20      4.05 o 
  -8   8   8       14.18       17.97      4.22 o 
  -7   8   8        7.88        0.45      3.38 o 
  -6   8   8       20.26        9.52      4.03 o 
  -5   8   8       13.11       11.55      3.97 o 
  -4   8   8        4.98        7.48      3.68 o 
  -3   8   8        4.45        1.51      3.39 o 
  -2   8   8       52.54       52.38      5.67 o 
  -1   8   8       90.07       88.34      5.23 o 
   0   8   8       78.19       73.18      4.67 o 
   1   8   8       20.08       15.28      2.83 o 
   2   8   8      106.55      111.46      5.91 o 
   3   8   8       22.00       28.08      3.59 o 
   4   8   8      168.81      179.98      7.83 o 
   5   8   8       10.97       11.93      3.51 o 
   6   8   8        5.86        6.17      3.42 o 
  -6   9   8       14.55       22.95      7.49 o 
  -5   9   8       14.05       18.52      4.65 o 
  -4   9   8       29.44       29.22      5.17 o 
  -3   9   8        2.85        6.15      3.85 o 
  -2   9   8        2.48       -1.09      3.26 o 
  -1   9   8       45.83       37.95      5.47 o 
   0   9   8       10.04       10.48      3.31 o 
   1   9   8       32.22       36.28      4.91 o 
   2   9   8        0.01        5.15      3.95 o 
   3   9   8        4.36        3.89      3.68 o 
   4   9   8       13.14        8.61      3.38 o 
 -13   0   9      218.60      265.48     16.10 o 
 -11   0   9        2.01        1.40      2.98 o 
  -9   0   9      704.88      714.76     15.35 o 
  -7   0   9      121.12      123.79      5.90 o 
  -5   0   9      742.89      835.00     10.89 o 
  -3   0   9     3523.57     4001.49     47.65 o 
  -1   0   9     9480.18     9240.22    107.78 o 
   1   0   9     1158.63     1422.31     15.57 o 
   3   0   9     2135.78     2404.31     37.88 o 
   5   0   9        0.39        0.06      2.99 o 
   7   0   9      735.05      615.82     20.20 o 
   9   0   9        0.86        3.86      4.33 o 
 -13   1   9        7.04        6.84      3.42 o 
 -12   1   9       48.85       66.30      4.37 o 
 -11   1   9        7.89        8.45      2.40 o 
 -10   1   9      127.61      159.67      5.58 o 
  -9   1   9        1.40       -0.09      1.88 o 
  -8   1   9      138.89      139.52      4.69 o 
  -7   1   9       40.08       30.51      2.46 o 
  -6   1   9       42.70       36.39     12.44 o 
  -5   1   9      322.01      366.37      6.56 o 
  -4   1   9       25.36       18.00      5.12 o 
  -3   1   9     1028.54     1159.87     21.60 o 
  -2   1   9      457.21      434.44     12.12 o 
  -1   1   9      410.75      410.57     31.55 o 
   0   1   9      155.74      125.34     13.32 o 
   1   1   9      676.25      718.35      9.84 o 
   2   1   9      367.14      329.20      9.51 o 
   3   1   9      221.89      235.89     25.61 o 
   4   1   9      722.94      752.27     14.17 o 
   5   1   9       14.11       12.63      2.32 o 
   6   1   9       22.54       20.07      3.29 o 
   7   1   9       98.77      101.20      6.27 o 
   8   1   9       91.40      100.91      6.45 o 
   9   1   9       15.41        7.27      3.27 o 
  10   1   9      115.60      117.46      7.42 o 
 -13   2   9      104.75      123.36      8.73 o 
 -12   2   9       12.50       15.63      4.31 o 
 -11   2   9        5.03        3.63      2.21 o 
 -10   2   9        0.29       -0.59      1.91 o 
  -9   2   9      637.02      662.14     10.44 o 
  -8   2   9      173.29      173.64      6.24 o 
  -7   2   9        1.23        1.99      1.63 o 
  -6   2   9     1015.80     1085.06     13.63 o 
  -5   2   9      184.27      186.42      3.77 o 
  -4   2   9      183.66      172.18      3.76 o 
  -3   2   9      192.91      213.45     27.49 o 
  -2   2   9      791.19      806.60     22.01 o 
  -1   2   9      450.91      365.23     27.52 o 
   0   2   9      135.14      156.24      4.42 o 
   1   2   9        5.38       17.00      1.39 o 
   2   2   9       57.88       52.42      2.32 o 
   3   2   9       14.27       12.23      1.59 o 
   4   2   9        8.57       10.37      1.65 o 
   5   2   9      145.27      156.59      5.65 o 
   6   2   9       73.98       89.71      5.69 o 
   7   2   9      234.55      195.59      8.29 o 
   8   2   9      177.73      183.52     14.37 o 
   9   2   9      234.86      230.23      9.67 o 
  10   2   9       21.81       24.94      4.66 o 
 -12   3   9      124.73      152.18     12.85 o 
 -11   3   9       10.13        8.67      3.66 o 
 -10   3   9       61.84       80.67      6.33 o 
  -9   3   9        4.39        5.13      2.44 o 
  -8   3   9       25.38       22.92      2.95 o 
  -7   3   9       18.66       23.91      2.87 o 
  -6   3   9      160.64      164.36      4.84 o 
  -5   3   9       12.57       12.52      2.58 o 
  -4   3   9        0.55        1.93      1.12 o 
  -3   3   9        0.14        1.27      1.11 o 
  -2   3   9       60.98       83.76      2.73 o 
  -1   3   9      198.80      219.71      9.94 o 
   0   3   9      832.17      828.58     48.44 o 
   1   3   9      412.05      491.45     15.40 o 
   2   3   9     1437.89     1414.63    164.18 o 
   3   3   9      425.15      436.91      8.20 o 
   4   3   9       14.84       13.95      2.13 o 
   5   3   9        1.21        0.76      2.20 o 
   6   3   9      702.75      713.75     22.01 o 
   7   3   9        1.31        1.40      2.70 o 
   8   3   9        8.54       14.89      5.77 o 
   9   3   9        0.55        4.75      3.33 o 
  10   3   9      126.35      113.16      7.54 o 
 -12   4   9        5.94       10.58      4.31 o 
 -11   4   9        7.99       11.67      4.07 o 
 -10   4   9       20.77       20.10      4.13 o 
  -9   4   9      181.71      190.28      8.76 o 
  -8   4   9       30.42       28.71      3.90 o 
  -7   4   9       26.81       18.50      2.38 o 
  -6   4   9       84.28       78.06      3.56 o 
  -5   4   9      240.30      266.55      7.11 o 
  -4   4   9       10.29        9.66      2.69 o 
  -3   4   9      109.84       96.68      6.06 o 
  -2   4   9        0.01        1.18      1.35 o 
  -1   4   9        1.29        0.78      1.32 o 
   0   4   9       46.00       37.94      2.75 o 
   1   4   9       26.26       27.78      2.72 o 
   2   4   9      138.99      149.96      5.56 o 
   3   4   9       12.14        8.54      2.37 o 
   4   4   9        2.55        1.20      2.33 o 
   5   4   9        0.84        0.17      2.92 o 
   6   4   9       18.89       22.35      4.38 o 
   7   4   9        8.42        8.70      2.74 o 
   8   4   9        0.48       -0.54      2.44 o 
   9   4   9      341.53      350.84     18.50 o 
 -11   5   9        2.09        2.14      3.61 o 
 -10   5   9      162.52      163.42      8.60 o 
  -9   5   9        0.87        2.75      2.79 o 
  -8   5   9       52.75       65.16      4.42 o 
  -7   5   9       16.92       17.09      3.04 o 
  -6   5   9      102.33       84.91      6.26 o 
  -5   5   9        2.61        0.76      2.03 o 
  -4   5   9        7.08        7.01      2.23 o 
  -3   5   9      319.41      287.01     16.60 o 
  -2   5   9      458.90      455.07     46.59 o 
  -1   5   9      651.57      701.72     36.72 o 
   0   5   9        0.46       -1.50      1.50 o 
   1   5   9       61.48       66.74      3.93 o 
   2   5   9        0.66        1.38      2.02 o 
   3   5   9       18.20       20.13      2.98 o 
   4   5   9      138.42      141.45      6.20 o 
   5   5   9       27.92       28.94      4.41 o 
   6   5   9      643.58      685.83     17.81 o 
   7   5   9       65.06       81.86      7.21 o 
   8   5   9       80.88      101.45      8.04 o 
   9   5   9       68.69       74.04      7.21 o 
 -10   6   9        0.22       -1.17      4.16 o 
  -9   6   9       83.48       91.33     10.19 o 
  -8   6   9        4.53        9.05      2.94 o 
  -7   6   9       38.16       36.90      3.83 o 
  -6   6   9      477.41      473.67     27.95 o 
  -5   6   9      299.34      318.40      8.93 o 
  -4   6   9       41.11       42.92      3.68 o 
  -3   6   9      326.77      308.72     15.63 o 
  -2   6   9      493.49      473.02     17.64 o 
  -1   6   9      239.58      224.81     15.01 o 
   0   6   9       32.26       27.88      2.83 o 
   1   6   9        1.75        5.10      2.14 o 
   2   6   9       46.52       51.91      3.93 o 
   3   6   9      131.81      127.68      6.06 o 
   4   6   9      190.90      180.74      7.26 o 
   5   6   9        8.10        6.13      2.79 o 
   6   6   9        3.40        4.06      3.37 o 
   7   6   9        0.40       -1.03      3.50 o 
   8   6   9       11.26        8.74      4.63 o 
  -9   7   9        6.01        9.13      5.62 o 
  -8   7   9       94.48      116.98      8.14 o 
  -7   7   9       58.12       55.41      5.92 o 
  -6   7   9       19.76       21.55      4.26 o 
  -5   7   9       57.99       55.73      4.35 o 
  -4   7   9      185.88      190.43      7.23 o 
  -3   7   9       15.37       15.04      2.95 o 
  -2   7   9       82.21       93.49      6.49 o 
  -1   7   9       54.58       41.64      3.51 o 
   0   7   9      213.60      215.85     18.46 o 
   1   7   9       20.16       17.37      2.78 o 
   2   7   9       60.93       60.30      4.44 o 
   3   7   9      161.64      137.69      6.32 o 
   4   7   9        7.56        8.00      3.00 o 
   5   7   9        5.83        3.83      2.95 o 
   6   7   9        1.80        4.24      3.29 o 
   7   7   9      121.49      125.54      9.04 o 
  -8   8   9       29.20       28.24      5.10 o 
  -7   8   9       37.62       30.81      5.05 o 
  -6   8   9       14.44       11.36      4.24 o 
  -5   8   9       20.35       24.40      4.68 o 
  -4   8   9       80.72       90.29      8.02 o 
  -3   8   9       44.20       44.71      5.60 o 
  -2   8   9      442.51      445.80     14.32 o 
  -1   8   9       69.99       73.68      4.75 o 
   0   8   9        7.23        6.18      2.61 o 
   1   8   9      294.03      286.60     28.81 o 
   2   8   9      109.11      103.33      5.72 o 
   3   8   9       47.31       39.18      4.26 o 
   4   8   9       43.06       44.12      4.59 o 
   5   8   9       31.57       41.23      7.05 o 
  -6   9   9        0.07        0.63      3.70 o 
  -5   9   9        3.86        2.84      3.77 o 
  -4   9   9       78.85       99.99      7.95 o 
  -3   9   9       73.10       71.67      6.99 o 
  -2   9   9        2.79       -0.13      3.48 o 
  -1   9   9       22.19       21.27      4.59 o 
   0   9   9      188.40      205.43     14.55 o 
   1   9   9        1.54       -1.22      3.42 o 
   2   9   9       12.22       13.97      4.57 o 
   3   9   9        0.86        1.35      2.80 o 
 -12   0  10       51.60       52.99      5.85 o 
 -10   0  10        1.73        2.25      2.77 o 
  -8   0  10     1044.99     1090.18     18.22 o 
  -6   0  10      122.89       93.26      4.62 o 
  -4   0  10      346.84      342.48      8.78 o 
  -2   0  10     4407.71     4149.78     28.45 o 
   0   0  10      587.80      558.50      9.43 o 
   2   0  10      188.91      290.96      7.73 o 
   4   0  10     1961.05     2080.74     33.02 o 
   6   0  10      140.20      136.87      6.91 o 
   8   0  10       41.36       29.86      5.91 o 
  10   0  10        0.01        2.75      4.80 o 
 -13   1  10       74.53       93.52      5.28 o 
 -12   1  10       50.69       46.38      3.89 o 
 -11   1  10      139.98      134.57      5.62 o 
 -10   1  10       37.24       40.06      3.75 o 
  -9   1  10      180.61      176.47      5.66 o 
  -8   1  10        0.04        0.25      1.58 o 
  -7   1  10      485.54      473.51     22.21 o 
  -6   1  10        0.95        3.40      1.46 o 
  -5   1  10     1112.59     1083.98     14.08 o 
  -4   1  10      285.34      286.44      6.94 o 
  -3   1  10      171.81      200.16      4.41 o 
  -2   1  10        8.74        7.84      1.70 o 
  -1   1  10      183.65      152.14      4.19 o 
   0   1  10      379.59      380.07      6.12 o 
   1   1  10      239.44      217.56     22.07 o 
   2   1  10       66.99       58.85      4.98 o 
   3   1  10        1.34       -0.08      1.08 o 
   4   1  10       17.03       14.87      5.94 o 
   5   1  10      222.30      204.53     12.29 o 
   6   1  10        0.29        0.91      1.73 o 
   7   1  10      689.56      666.53     15.22 o 
   8   1  10       80.45       74.74      5.80 o 
   9   1  10        6.21        8.37      3.53 o 
  10   1  10       20.77       18.76      4.41 o 
 -13   2  10        0.33        0.49      3.87 o 
 -12   2  10       67.82       76.08      5.58 o 
 -11   2  10        2.48        2.60      2.58 o 
 -10   2  10      367.59      404.65     21.69 o 
  -9   2  10       11.60       15.43      2.25 o 
  -8   2  10      101.46      109.47      4.33 o 
  -7   2  10       14.46       15.62      2.16 o 
  -6   2  10      943.52      984.67      9.86 o 
  -5   2  10       77.64       86.10      3.45 o 
  -4   2  10      641.72      742.08      8.10 o 
  -3   2  10       15.98       11.94      1.18 o 
  -2   2  10      546.83      455.10     24.12 o 
  -1   2  10      281.14      297.56     16.48 o 
   0   2  10       90.79       99.46      2.71 o 
   1   2  10        2.26        2.04      0.99 o 
   2   2  10      203.81      210.99      6.35 o 
   3   2  10        4.46        4.26      1.39 o 
   4   2  10     1435.74     1632.24     32.87 o 
   5   2  10      147.33      135.09      5.64 o 
   6   2  10      429.09      395.94     14.67 o 
   7   2  10       11.57       14.01      3.04 o 
   8   2  10      115.47      108.33      6.98 o 
   9   2  10       32.26       38.04      5.06 o 
  10   2  10        0.01       -0.94      3.47 o 
 -12   3  10        2.16        3.00      3.89 o 
 -11   3  10       39.18       39.87      5.49 o 
 -10   3  10       54.10       50.42      4.40 o 
  -9   3  10       56.16       47.90      4.00 o 
  -8   3  10       16.47       11.47      2.55 o 
  -7   3  10      181.57      185.93      6.40 o 
  -6   3  10       64.36       62.78      3.24 o 
  -5   3  10      851.64      849.49     13.46 o 
  -4   3  10       31.72       32.75      7.11 o 
  -3   3  10      611.90      592.31     55.70 o 
  -2   3  10      146.69      181.50      7.90 o 
  -1   3  10     1017.16     1017.30     24.85 o 
   0   3  10      279.08      240.86      7.43 o 
   1   3  10      560.23      462.13     39.17 o 
   2   3  10       77.07       84.48      3.95 o 
   3   3  10       83.26       85.97      3.94 o 
   4   3  10      448.48      478.08     11.04 o 
   5   3  10       22.96       28.51      3.89 o 
   6   3  10      242.72      268.01      8.27 o 
   7   3  10       79.87       80.68      5.02 o 
   8   3  10        5.75        3.52      2.63 o 
   9   3  10        7.45       14.01      4.05 o 
 -12   4  10        6.83        7.06      4.10 o 
 -11   4  10       30.03       32.56      5.15 o 
 -10   4  10        7.51        8.85      3.35 o 
  -9   4  10       38.53       43.11      4.86 o 
  -8   4  10       64.00       84.62      4.90 o 
  -7   4  10       46.69       37.93      5.74 o 
  -6   4  10       97.36       88.70      5.36 o 
  -5   4  10        8.33        7.33      1.69 o 
  -4   4  10        1.11        5.12      1.94 o 
  -3   4  10     1132.08     1094.94     83.19 o 
  -2   4  10     1505.83     1582.52     98.22 o 
  -1   4  10       37.68       40.26      2.89 o 
   0   4  10      324.95      320.30     19.62 o 
   1   4  10      360.83      355.77     10.10 o 
   2   4  10      181.46      185.00      9.69 o 
   3   4  10        0.14       -3.29      2.28 o 
   4   4  10      222.29      240.42      9.65 o 
   5   4  10       24.82       32.24      4.75 o 
   6   4  10      442.98      457.59     15.02 o 
   7   4  10      130.92      133.85      8.62 o 
   8   4  10       93.34       89.53      7.58 o 
   9   4  10       11.15        6.35      4.06 o 
 -11   5  10       41.60       47.84      5.97 o 
 -10   5  10       59.31       57.05      5.82 o 
  -9   5  10       11.02        9.97      3.35 o 
  -8   5  10       12.05       11.55      3.35 o 
  -7   5  10       27.77       30.61      3.43 o 
  -6   5  10       91.34       96.98      5.07 o 
  -5   5  10      224.79      223.59      7.24 o 
  -4   5  10       94.17       93.51      5.76 o 
  -3   5  10     2399.48     2141.44     97.97 o 
  -2   5  10       40.75       42.16      3.18 o 
  -1   5  10       69.65       73.22      3.99 o 
   0   5  10       95.50       98.55      6.99 o 
   1   5  10       32.66       37.04      3.30 o 
   2   5  10       97.26      100.47      5.10 o 
   3   5  10       32.53       34.75      3.69 o 
   4   5  10        0.60        0.78      2.80 o 
   5   5  10      265.77      266.98     11.18 o 
   6   5  10       59.12       66.58      8.93 o 
   7   5  10       74.78       72.37      6.93 o 
   8   5  10       58.96       91.57     13.46 o 
 -10   6  10       11.75       15.98      5.80 o 
  -9   6  10        0.06        3.60      2.99 o 
  -8   6  10       20.06       23.98      3.34 o 
  -7   6  10      124.36      118.66      7.55 o 
  -6   6  10        0.04       -1.46      2.19 o 
  -5   6  10       56.32       51.42      4.11 o 
  -4   6  10        3.44        0.46      2.25 o 
  -3   6  10      108.41      107.76      6.12 o 
  -2   6  10       95.07      116.93     11.72 o 
  -1   6  10        3.91        4.71      2.11 o 
   0   6  10       37.17       48.94      3.70 o 
   1   6  10       20.82       24.14      2.99 o 
   2   6  10      127.45      148.10      6.27 o 
   3   6  10       15.40       16.24      3.01 o 
   4   6  10       62.03       66.84      4.97 o 
   5   6  10       77.93       83.04     10.16 o 
   6   6  10       44.17       45.14      5.72 o 
   7   6  10       16.21       18.76      5.18 o 
  -9   7  10        0.61       -1.05      4.45 o 
  -8   7  10       57.93       63.09      6.22 o 
  -7   7  10        5.75        3.69      3.41 o 
  -6   7  10       12.21       10.34      3.83 o 
  -5   7  10       81.15       76.10      5.05 o 
  -4   7  10        0.21       -0.62      2.26 o 
  -3   7  10       59.69       54.38      8.11 o 
  -2   7  10      108.86      114.05      9.16 o 
  -1   7  10       56.53       44.73      3.75 o 
   0   7  10      112.93      112.14      6.75 o 
   1   7  10        9.01        6.13      2.32 o 
   2   7  10        3.57        4.64      2.50 o 
   3   7  10       82.68      102.66      5.82 o 
   4   7  10        9.89       10.76      4.06 o 
   5   7  10       14.25        6.48      3.34 o 
   6   7  10       51.23       51.04      6.69 o 
  -8   8  10        6.35        5.42      4.13 o 
  -7   8  10        3.65        1.67      3.74 o 
  -6   8  10       71.15       81.84      7.03 o 
  -5   8  10        0.00       -1.79      3.23 o 
  -4   8  10        0.18       -4.21      3.13 o 
  -3   8  10       15.68       14.69      4.12 o 
  -2   8  10       90.14       88.58      5.31 o 
  -1   8  10        5.89        5.86      3.00 o 
   0   8  10       15.98       15.75      3.13 o 
   1   8  10       11.24        5.19      2.72 o 
   2   8  10       11.71       12.97      3.06 o 
   3   8  10        2.19        3.02      2.93 o 
   4   8  10       43.58       42.91      5.15 o 
   5   8  10       68.62       64.82      5.67 o 
  -5   9  10        1.02       -1.54      3.57 o 
  -4   9  10        2.95        2.80      3.82 o 
  -3   9  10        4.15        8.42      5.59 o 
  -2   9  10        7.69        4.45      3.76 o 
  -1   9  10       21.27       20.15      6.35 o 
   0   9  10       30.24       37.38      5.40 o 
   1   9  10        1.20       -0.32      3.43 o 
   2   9  10       14.94       11.79      3.50 o 
 -13   0  11       27.08       43.73      6.17 o 
 -11   0  11      245.61      308.17     11.73 o 
  -9   0  11      198.17      218.27      9.00 o 
  -7   0  11      740.38      807.60     14.87 o 
  -5   0  11     1027.42     1062.38     15.22 o 
  -3   0  11       32.92       19.73      2.22 o 
  -1   0  11      192.99      255.48      6.38 o 
   1   0  11     1712.57     1746.05     18.97 o 
   3   0  11       29.46       42.91      3.75 o 
   5   0  11       91.00       99.23      5.97 o 
   7   0  11        8.49        6.09      2.99 o 
   9   0  11      166.70      180.96     13.23 o 
 -13   1  11       47.60       50.97      5.15 o 
 -12   1  11       47.77       47.04      3.99 o 
 -11   1  11        0.40       -1.45      2.01 o 
 -10   1  11        2.29        3.96      2.21 o 
  -9   1  11       40.15       42.70      3.24 o 
  -8   1  11       92.13       85.20      3.85 o 
  -7   1  11       69.40       67.54      7.03 o 
  -6   1  11      286.43      307.51      6.06 o 
  -5   1  11       24.53       27.45      2.11 o 
  -4   1  11     1266.01     1206.86     10.82 o 
  -3   1  11      575.25      620.70     11.85 o 
  -2   1  11     1170.17     1194.62     34.04 o 
  -1   1  11      258.95      270.92      4.63 o 
   0   1  11     1251.52     1148.92     17.24 o 
   1   1  11       36.59       30.67      5.12 o 
   2   1  11      400.43      468.95     49.91 o 
   3   1  11       82.04       82.48      4.36 o 
   4   1  11      713.35      811.45     12.57 o 
   5   1  11       15.02       14.08      2.08 o 
   6   1  11      252.82      255.60      7.29 o 
   7   1  11        0.20        0.58      2.29 o 
   8   1  11      102.47      110.25      5.92 o 
   9   1  11        4.05        4.58      2.79 o 
 -13   2  11       53.74       78.13      7.55 o 
 -12   2  11       22.20       21.47      3.86 o 
 -11   2  11       50.57       69.12      5.20 o 
 -10   2  11        0.51        0.57      2.35 o 
  -9   2  11       19.79       15.83      2.87 o 
  -8   2  11       28.97       24.76      3.10 o 
  -7   2  11       21.73       22.59      5.03 o 
  -6   2  11       98.47       88.13      4.46 o 
  -5   2  11      285.71      295.12     14.81 o 
  -4   2  11      846.23      896.97     35.30 o 
  -3   2  11       78.97       64.15      4.04 o 
  -2   2  11        1.02        0.88      0.82 o 
  -1   2  11       27.98       24.33      1.50 o 
   0   2  11       97.14       97.69      3.89 o 
   1   2  11      338.33      371.09     10.51 o 
   2   2  11       12.91       12.76      1.59 o 
   3   2  11      263.00      301.80      7.41 o 
   4   2  11      435.44      441.87      9.86 o 
   5   2  11      219.03      237.63      7.53 o 
   6   2  11      994.40     1028.75     16.39 o 
   7   2  11       40.64       43.49      4.33 o 
   8   2  11       10.65        6.84      2.80 o 
   9   2  11      177.58      192.29      8.07 o 
 -12   3  11        5.30        8.79      4.40 o 
 -11   3  11        1.76       -1.90      2.65 o 
 -10   3  11      100.81       96.41      5.50 o 
  -9   3  11        1.54       -1.36      2.65 o 
  -8   3  11      325.19      355.96     16.92 o 
  -7   3  11      200.00      197.33      6.77 o 
  -6   3  11       27.43       25.10      2.44 o 
  -5   3  11       57.11       65.15      9.02 o 
  -4   3  11      804.85      797.00    119.22 o 
  -3   3  11        7.46        3.30      1.62 o 
  -2   3  11       10.27       13.02      3.48 o 
  -1   3  11       34.13       34.06      2.41 o 
   0   3  11     1112.12      932.80     15.18 o 
   1   3  11        2.28        1.19      2.23 o 
   2   3  11      140.90      149.99      6.93 o 
   3   3  11      296.04      326.98     10.77 o 
   4   3  11     3773.66     4219.13     40.99 o 
   5   3  11       27.27       36.58      3.79 o 
   6   3  11      127.29      154.68      6.67 o 
   7   3  11       22.14       27.15      3.64 o 
   8   3  11      524.34      551.38     18.38 o 
   9   3  11       22.09       17.41      3.74 o 
 -12   4  11        6.74       10.45      4.39 o 
 -11   4  11       50.11       53.34      8.69 o 
 -10   4  11       77.54       78.99      6.47 o 
  -9   4  11       45.49       38.75      3.73 o 
  -8   4  11      255.18      257.39      7.97 o 
  -7   4  11        0.14       -2.14      2.18 o 
  -6   4  11      350.90      323.73      7.06 o 
  -5   4  11      186.50      196.18      5.38 o 
  -4   4  11      117.87      133.28      4.92 o 
  -3   4  11        9.99       11.27      3.19 o 
  -2   4  11       91.68       74.07      4.83 o 
  -1   4  11       18.23       11.34      2.77 o 
   0   4  11       75.01       72.20      4.88 o 
   1   4  11      661.02      669.60     14.46 o 
   2   4  11      429.09      447.28     12.24 o 
   3   4  11        8.30        9.28      3.69 o 
   4   4  11      221.06      246.46     18.73 o 
   5   4  11      783.56      832.32     18.96 o 
   6   4  11       73.91       89.23      7.14 o 
   7   4  11        2.33        3.41      3.61 o 
   8   4  11       34.87       48.00      6.15 o 
 -11   5  11        0.00       -0.92      3.40 o 
 -10   5  11        2.26        1.35      3.31 o 
  -9   5  11        0.04       -1.47      2.61 o 
  -8   5  11       16.01       20.54      3.85 o 
  -7   5  11       54.99       53.37      4.08 o 
  -6   5  11       15.13       16.62      2.78 o 
  -5   5  11      176.49      171.73      6.40 o 
  -4   5  11      678.23      624.64     13.81 o 
  -3   5  11        1.87        2.90      2.50 o 
  -2   5  11       44.47       46.68      4.36 o 
  -1   5  11      191.71      187.59      6.47 o 
   0   5  11      523.36      498.77     35.04 o 
   1   5  11       57.33       55.24      3.96 o 
   2   5  11      328.90      349.46      9.33 o 
   3   5  11      113.81      117.16      7.35 o 
   4   5  11       66.76       72.21      6.36 o 
   5   5  11      272.82      275.04     11.55 o 
   6   5  11        3.38       10.74      3.97 o 
   7   5  11        9.26       14.85      4.41 o 
   8   5  11        0.57       -0.58      3.46 o 
 -10   6  11        0.16        4.51      4.86 o 
  -9   6  11       12.49       14.05      3.56 o 
  -8   6  11       21.59       23.98      4.22 o 
  -7   6  11       44.33       60.10      4.52 o 
  -6   6  11       11.88       13.59      2.77 o 
  -5   6  11       55.40       45.30      3.95 o 
  -4   6  11      318.17      287.13     12.26 o 
  -3   6  11       37.07       29.88      3.82 o 
  -2   6  11       32.74       37.59      4.11 o 
  -1   6  11      134.92      137.17      8.16 o 
   0   6  11        2.65        1.01      1.82 o 
   1   6  11       24.58       25.00      3.09 o 
   2   6  11        0.96       -3.17      2.11 o 
   3   6  11        8.14        4.52      2.74 o 
   4   6  11        0.37       -0.36      3.21 o 
   5   6  11      186.07      211.24     10.84 o 
   6   6  11       33.61       38.39      5.70 o 
   7   6  11        4.47        1.39      3.98 o 
  -9   7  11       58.11       58.02      9.02 o 
  -8   7  11       41.35       50.05      5.63 o 
  -7   7  11        5.31        7.21      3.80 o 
  -6   7  11        0.18        0.21      2.29 o 
  -5   7  11       11.74       10.17      2.77 o 
  -4   7  11      153.15      169.65      6.91 o 
  -3   7  11      504.99      447.67     42.71 o 
  -2   7  11        0.86        2.39      2.63 o 
  -1   7  11       21.24       13.31      2.68 o 
   0   7  11        0.03        1.02      2.17 o 
   1   7  11       71.82       52.47      4.13 o 
   2   7  11        0.16       -3.25      2.16 o 
   3   7  11        5.79        8.35      2.96 o 
   4   7  11      130.85      148.44      7.44 o 
   5   7  11       29.22       25.59      5.31 o 
   6   7  11       10.57       10.61      4.81 o 
  -7   8  11      129.12      142.52      9.25 o 
  -6   8  11        9.06        5.12      3.90 o 
  -5   8  11      111.47      123.36      8.50 o 
  -4   8  11       49.87       52.41      6.01 o 
  -3   8  11      111.67      100.05     13.44 o 
  -2   8  11        0.21        2.77      3.48 o 
  -1   8  11      143.33      143.04      8.05 o 
   0   8  11        0.76       -2.05      2.38 o 
   1   8  11        0.85       -0.16      2.52 o 
   2   8  11       21.10       18.18      3.48 o 
   3   8  11      111.85      102.07      6.38 o 
   4   8  11        0.01        2.72      3.23 o 
  -4   9  11       60.32       80.18      7.57 o 
  -3   9  11        6.93       11.14      4.41 o 
  -2   9  11        1.94       -1.43      3.30 o 
  -1   9  11        0.03        3.75      5.15 o 
   0   9  11       11.81       25.76      6.97 o 
   1   9  11        0.12       -4.00      2.67 o 
 -12   0  12      137.78      157.10      9.11 o 
 -10   0  12       94.17      129.38      7.49 o 
  -8   0  12      262.19      282.00      9.25 o 
  -6   0  12      467.10      409.98     10.07 o 
  -4   0  12       92.93      130.73      5.15 o 
  -2   0  12      230.20      155.78      5.21 o 
   0   0  12        9.37        7.20      1.81 o 
   2   0  12     1803.58     1956.05     23.18 o 
   4   0  12      253.80      311.10     10.07 o 
   6   0  12      708.62      722.77     16.80 o 
   8   0  12       23.00       18.32      4.16 o 
 -13   1  12        9.34       17.08      3.86 o 
 -12   1  12        0.04       -2.01      2.65 o 
 -11   1  12       41.57       41.60      4.34 o 
 -10   1  12        0.57       -2.43      1.88 o 
  -9   1  12       24.73       27.73      2.68 o 
  -8   1  12        2.01        1.06      1.65 o 
  -7   1  12      844.35      864.48     33.62 o 
  -6   1  12       66.35       73.03      3.28 o 
  -5   1  12      652.59      711.30      8.97 o 
  -4   1  12      283.85      294.49      5.46 o 
  -3   1  12      169.34      167.99      6.03 o 
  -2   1  12      241.68      253.77     25.85 o 
  -1   1  12      412.11      376.83     15.60 o 
   0   1  12      124.11      132.69     15.87 o 
   1   1  12      307.16      303.62     18.35 o 
   2   1  12      166.11      152.32      9.04 o 
   3   1  12        1.22        0.93      1.90 o 
   4   1  12       69.37       75.08      4.42 o 
   5   1  12      985.28      940.02     67.97 o 
   6   1  12        0.59        0.10      3.22 o 
   7   1  12       13.87       17.04      3.15 o 
   8   1  12        4.87        2.83      2.99 o 
   9   1  12       10.04        5.87      3.51 o 
 -12   2  12       51.73       49.04      4.90 o 
 -11   2  12        1.25        0.57      2.88 o 
 -10   2  12      100.08      130.32      6.51 o 
  -9   2  12       11.81        4.42      2.40 o 
  -8   2  12      163.01      167.32      6.39 o 
  -7   2  12      138.68      147.57      5.87 o 
  -6   2  12      778.70      763.04     24.97 o 
  -5   2  12        0.10       -0.59      1.56 o 
  -4   2  12      336.56      328.10     10.74 o 
  -3   2  12      580.66      480.56     15.40 o 
  -2   2  12     2288.61     2195.23     96.60 o 
  -1   2  12      235.31      247.30     34.07 o 
   0   2  12       39.67       39.22      2.06 o 
   1   2  12        2.86        2.51      1.36 o 
   2   2  12      720.88      759.09     41.89 o 
   3   2  12       22.85       27.78      3.00 o 
   4   2  12       95.98      101.90      5.11 o 
   5   2  12      308.16      299.20      8.68 o 
   6   2  12      610.59      629.99     17.83 o 
   7   2  12        1.76       -0.98      2.61 o 
   8   2  12       14.96       18.86      3.69 o 
   9   2  12        1.56        2.33      3.09 o 
 -12   3  12        3.81        4.07      4.16 o 
 -11   3  12      164.00      193.21      8.25 o 
 -10   3  12       10.22        7.54      2.93 o 
  -9   3  12       23.27       23.71      3.37 o 
  -8   3  12      129.89      128.26      5.88 o 
  -7   3  12      731.12      723.67     36.79 o 
  -6   3  12     1050.90     1097.53     20.14 o 
  -5   3  12       41.25       39.52      3.31 o 
  -4   3  12      757.70      645.98     50.35 o 
  -3   3  12     1700.99     1612.94     88.58 o 
  -2   3  12        8.69       11.13      2.11 o 
  -1   3  12      328.10      298.10     15.31 o 
   0   3  12       41.20       35.33      3.62 o 
   1   3  12     1193.41     1198.29     19.15 o 
   2   3  12       31.65       32.95      4.13 o 
   3   3  12      140.37      137.67      9.31 o 
   4   3  12     1140.88     1214.42     72.51 o 
   5   3  12      426.75      467.28     14.24 o 
   6   3  12      283.66      309.20     12.30 o 
   7   3  12       10.77       13.11      4.35 o 
   8   3  12       53.89       64.10      7.04 o 
 -12   4  12       64.20       82.28     10.63 o 
 -11   4  12       37.10       38.47      7.82 o 
 -10   4  12      307.99      344.29     10.32 o 
  -9   4  12      145.44      144.36      6.41 o 
  -8   4  12      137.53      155.35      6.53 o 
  -7   4  12      162.89      180.33      6.63 o 
  -6   4  12     1466.57     1510.71    179.05 o 
  -5   4  12      168.09      155.82     10.42 o 
  -4   4  12      261.78      232.34      8.36 o 
  -3   4  12        1.92       -0.83      2.18 o 
  -2   4  12      571.40      514.43     23.33 o 
  -1   4  12      429.27      429.27     20.20 o 
   0   4  12      389.15      362.74     10.47 o 
   1   4  12       47.55       46.88      4.61 o 
   2   4  12      741.13      752.04     47.80 o 
   3   4  12      673.37      730.36     29.86 o 
   4   4  12      129.40      136.42      8.28 o 
   5   4  12        8.40       13.28      4.03 o 
   6   4  12      160.24      158.31      9.36 o 
   7   4  12       50.73       50.01      6.39 o 
   8   4  12       11.93       20.37      4.80 o 
 -11   5  12       20.58       24.21      4.88 o 
 -10   5  12        0.00        0.70      4.98 o 
  -9   5  12        0.33        2.30      3.28 o 
  -8   5  12      200.33      192.07      9.40 o 
  -7   5  12       69.77       70.43      5.69 o 
  -6   5  12       41.23       40.05      3.63 o 
  -5   5  12        3.31        3.65      3.51 o 
  -4   5  12      440.58      395.04     15.63 o 
  -3   5  12       16.27       12.79      2.73 o 
  -2   5  12       21.69       16.38      3.09 o 
  -1   5  12      141.92      149.88      7.84 o 
   0   5  12       31.69       29.84      3.15 o 
   1   5  12      106.31      101.20      6.47 o 
   2   5  12       12.98        9.24      3.31 o 
   3   5  12      237.50      246.83     10.55 o 
   4   5  12        0.55        2.50      3.58 o 
   5   5  12       14.81       16.02      4.35 o 
   6   5  12       71.77       76.66      7.21 o 
   7   5  12        6.27        5.87      3.85 o 
 -10   6  12        9.81        9.80      3.93 o 
  -9   6  12        0.29       -0.28      3.38 o 
  -8   6  12       38.60       52.60      5.48 o 
  -7   6  12       30.80       38.01      6.35 o 
  -6   6  12       30.74       28.28      3.51 o 
  -5   6  12        6.96        5.14      2.34 o 
  -4   6  12      393.98      347.71     15.66 o 
  -3   6  12       47.92       47.66      4.43 o 
  -2   6  12       90.36       88.44     10.27 o 
  -1   6  12        6.05       10.81      2.49 o 
   0   6  12        5.95        3.94      2.23 o 
   1   6  12        2.63        5.27      2.38 o 
   2   6  12      266.05      304.36      9.34 o 
   3   6  12       20.44       13.36      5.80 o 
   4   6  12        1.14       -0.78      3.36 o 
   5   6  12       54.87       64.19      6.91 o 
   6   6  12       14.46       21.90      5.29 o 
  -9   7  12        0.11        1.35      5.68 o 
  -8   7  12        1.73        4.39      4.74 o 
  -7   7  12       48.57       60.41      4.90 o 
  -6   7  12        5.54        2.59      2.52 o 
  -5   7  12       20.70       15.35      4.39 o 
  -4   7  12        4.03        5.14      2.44 o 
  -3   7  12        2.44        1.46      2.63 o 
  -2   7  12        1.94        4.16      2.71 o 
  -1   7  12       49.45       42.55      4.68 o 
   0   7  12       22.47       23.14      3.42 o 
   1   7  12       32.17       30.68      3.64 o 
   2   7  12       25.19       25.29      3.69 o 
   3   7  12       66.40       67.99      5.42 o 
   4   7  12       81.02       94.45      7.90 o 
   5   7  12        4.42        8.24      4.37 o 
  -7   8  12        3.96       10.29      4.32 o 
  -6   8  12       27.56       27.02      5.07 o 
  -5   8  12       13.71       17.98      7.23 o 
  -4   8  12       55.00       58.03      4.76 o 
  -3   8  12        0.18       -1.12      2.49 o 
  -2   8  12      132.26      133.71      7.87 o 
  -1   8  12        0.62       -1.75      2.72 o 
   0   8  12        3.04        2.34      2.66 o 
   1   8  12       10.19        3.48      3.01 o 
   2   8  12      305.76      306.59      9.98 o 
   3   8  12        0.01       -1.54      2.82 o 
  -3   9  12       23.35       27.37      5.09 o 
  -2   9  12       12.42       15.10      4.39 o 
  -1   9  12        1.85        0.06      4.74 o 
 -13   0  13       11.20       15.16      4.98 o 
 -11   0  13        3.30       12.38      3.91 o 
  -9   0  13      242.77      247.62      9.76 o 
  -7   0  13      404.73      333.81      9.43 o 
  -5   0  13      501.50      458.10     10.30 o 
  -3   0  13       10.57       21.08      2.28 o 
  -1   0  13       65.75       62.35      3.69 o 
   1   0  13      927.58      961.46     14.93 o 
   3   0  13      819.72      850.16     16.04 o 
   5   0  13       19.04       29.45      4.51 o 
   7   0  13        1.50       -2.46      2.87 o 
   9   0  13      104.80      124.70     12.00 o 
 -12   1  13        0.02       -0.30      2.86 o 
 -11   1  13       21.96       23.13      5.38 o 
 -10   1  13      128.53      138.33      6.60 o 
  -9   1  13        5.80        2.16      2.32 o 
  -8   1  13       74.04       75.02      4.50 o 
  -7   1  13       16.39       21.71      2.28 o 
  -6   1  13      613.63      615.70     25.35 o 
  -5   1  13      146.70      157.99      4.34 o 
  -4   1  13      100.80       68.67      2.79 o 
  -3   1  13      103.48       80.05      5.36 o 
  -2   1  13      999.53      899.39     90.07 o 
  -1   1  13       61.12       63.49      2.63 o 
   0   1  13     1564.49     1574.74     65.04 o 
   1   1  13      857.29      849.93     80.12 o 
   2   1  13      853.96      875.65     24.47 o 
   3   1  13      262.69      292.84      7.80 o 
   4   1  13      120.76      150.61     31.26 o 
   5   1  13       85.23       87.46      5.26 o 
   6   1  13      150.92      172.51      7.18 o 
   7   1  13       11.86       10.51      3.00 o 
   8   1  13       52.17       50.53      6.29 o 
 -12   2  13       12.88       16.00      3.92 o 
 -11   2  13       27.05       41.96      4.54 o 
 -10   2  13       24.19       26.51      3.63 o 
  -9   2  13        2.86        0.29      2.24 o 
  -8   2  13      116.69      114.96      7.49 o 
  -7   2  13     1036.80     1071.90     30.35 o 
  -6   2  13        0.92        2.53      2.16 o 
  -5   2  13      609.43      574.27     19.20 o 
  -4   2  13      257.04      248.71      7.46 o 
  -3   2  13      325.06      243.55     16.51 o 
  -2   2  13       60.52       51.27      3.51 o 
  -1   2  13      222.83      219.29     15.31 o 
   0   2  13      128.74      125.51      4.53 o 
   1   2  13     1843.08     1857.80     42.59 o 
   2   2  13      284.13      272.56     23.42 o 
   3   2  13        0.09       -0.82      2.14 o 
   4   2  13       65.80       64.15      4.51 o 
   5   2  13      104.31      145.54      6.67 o 
   6   2  13        6.68        7.18      2.94 o 
   7   2  13      153.63      174.36     12.50 o 
   8   2  13        8.61       11.78      3.59 o 
 -12   3  13       22.78       27.49      4.47 o 
 -11   3  13        3.06        4.61      3.26 o 
 -10   3  13      412.12      443.17     14.11 o 
  -9   3  13       40.17       44.69      4.02 o 
  -8   3  13       32.44       35.23      3.69 o 
  -7   3  13       52.55       53.36      4.15 o 
  -6   3  13     3316.45     3556.50    195.77 o 
  -5   3  13      155.82      159.99      9.72 o 
  -4   3  13      837.12      772.10     22.63 o 
  -3   3  13      175.77      188.45     25.32 o 
  -2   3  13     1674.22     1404.38     19.51 o 
  -1   3  13        8.64       10.31      2.72 o 
   0   3  13     1104.39     1044.39     19.03 o 
   1   3  13       65.64       70.37      7.73 o 
   2   3  13      586.29      617.20     16.39 o 
   3   3  13      301.89      305.49     17.27 o 
   4   3  13       18.46       13.15      4.29 o 
   5   3  13      262.91      258.54     11.37 o 
   6   3  13      174.64      183.07     10.03 o 
   7   3  13       14.24       19.82      4.94 o 
   8   3  13       91.35      119.94     16.95 o 
 -11   4  13       40.34       52.46      6.59 o 
 -10   4  13        1.91        6.97      3.23 o 
  -9   4  13      338.92      382.23     11.33 o 
  -8   4  13      278.53      311.24     17.30 o 
  -7   4  13       80.28       91.35      4.99 o 
  -6   4  13      196.04      193.22     12.59 o 
  -5   4  13        6.79        3.95      2.72 o 
  -4   4  13      108.16      110.52      6.00 o 
  -3   4  13       12.32        9.53      2.81 o 
  -2   4  13        0.30        0.81      2.17 o 
  -1   4  13      574.07      493.49     17.36 o 
   0   4  13      959.05      932.83     43.56 o 
   1   4  13       25.54       19.42      3.87 o 
   2   4  13       69.54       63.82      5.71 o 
   3   4  13     1527.08     1597.40     26.39 o 
   4   4  13       41.23       49.12      5.73 o 
   5   4  13      283.26      335.14     22.25 o 
   6   4  13       32.57       27.40      5.30 o 
   7   4  13       16.75       14.46      4.63 o 
 -11   5  13        1.68        1.33      3.85 o 
 -10   5  13      237.13      247.51     11.30 o 
  -9   5  13       38.75       48.87      5.92 o 
  -8   5  13      103.97      113.41      7.31 o 
  -7   5  13        7.82        8.20      3.23 o 
  -6   5  13        1.83       -0.42      2.18 o 
  -5   5  13        1.61        4.64      2.60 o 
  -4   5  13       69.80       61.30      4.96 o 
  -3   5  13       37.43       39.37      4.12 o 
  -2   5  13        1.57       -1.01      2.28 o 
  -1   5  13      150.96      152.32     11.74 o 
   0   5  13       63.33       60.37      5.07 o 
   1   5  13        1.41       -0.73      2.50 o 
   2   5  13       37.98       33.55      4.76 o 
   3   5  13       22.98       22.72      4.44 o 
   4   5  13      263.13      294.84     12.46 o 
   5   5  13       93.17      114.20      9.04 o 
   6   5  13       60.65       85.59      7.74 o 
   7   5  13        0.57        1.57      4.03 o 
 -10   6  13        0.04        0.27      3.70 o 
  -9   6  13      165.45      195.20     10.68 o 
  -8   6  13        0.38        1.89      3.10 o 
  -7   6  13        9.66       13.61      3.68 o 
  -6   6  13       14.36        9.40      2.76 o 
  -5   6  13      102.45      112.46      5.65 o 
  -4   6  13        0.60       -1.30      2.87 o 
  -3   6  13       59.43       52.67      8.75 o 
  -2   6  13       27.69       18.19      3.89 o 
  -1   6  13       95.46       82.94      5.94 o 
   0   6  13       33.75       28.65      3.42 o 
   1   6  13       36.70       28.23      4.16 o 
   2   6  13       49.58       48.48      5.46 o 
   3   6  13      208.48      203.34     10.51 o 
   4   6  13       22.93       19.51      4.73 o 
   5   6  13       72.64       87.76      8.00 o 
   6   6  13        3.48        2.41      4.29 o 
  -8   7  13       15.60       17.97      4.25 o 
  -7   7  13       38.04       43.01      6.76 o 
  -6   7  13       50.70       58.87      4.91 o 
  -5   7  13        0.16       -0.37      2.18 o 
  -4   7  13       83.64       84.91      5.23 o 
  -3   7  13        5.06        3.27      3.19 o 
  -2   7  13       96.27       82.17      6.38 o 
  -1   7  13       30.42       27.98      4.23 o 
   0   7  13      112.15      112.88      6.21 o 
   1   7  13        8.06        8.58      2.89 o 
   2   7  13       48.69       47.87      4.64 o 
   3   7  13       23.23       24.69      5.01 o 
   4   7  13       67.24       72.09      7.28 o 
  -6   8  13        0.48       -0.01      3.70 o 
  -5   8  13       32.39       42.23      4.56 o 
  -4   8  13        2.15        1.96      2.70 o 
  -3   8  13        0.40        1.43      2.62 o 
  -2   8  13        1.10        1.32      3.19 o 
  -1   8  13       65.99       70.27      6.62 o 
   0   8  13        3.21        5.77      3.66 o 
   1   8  13        0.11       -0.83      2.97 o 
   2   8  13        0.32        0.45      2.80 o 
 -12   0  14      134.39      142.08     12.94 o 
 -10   0  14      155.65      193.78     20.31 o 
  -8   0  14       35.44       38.64      4.22 o 
  -6   0  14      451.18      466.76     11.12 o 
  -4   0  14       94.49       88.81      4.57 o 
  -2   0  14      396.13      322.69      8.08 o 
   0   0  14     2534.87     2688.83     26.34 o 
   2   0  14       59.99       63.46      4.92 o 
   4   0  14     1336.89     1452.05     23.24 o 
   6   0  14      193.45      271.17     11.24 o 
   8   0  14        0.09        2.93      5.39 o 
 -12   1  14        0.64       -0.75      2.86 o 
 -11   1  14      306.26      344.82     10.74 o 
 -10   1  14        5.38        4.51      2.80 o 
  -9   1  14       13.33       14.68      5.24 o 
  -8   1  14      220.06      233.05      7.52 o 
  -7   1  14        2.10        1.29      2.11 o 
  -6   1  14      238.59      241.21      7.05 o 
  -5   1  14      113.00      110.71      4.62 o 
  -4   1  14        7.96       10.67      1.89 o 
  -3   1  14      765.32      724.27      9.81 o 
  -2   1  14       11.16       14.21      1.55 o 
  -1   1  14       88.19       90.74      3.20 o 
   0   1  14       20.53       24.83      2.13 o 
   1   1  14      838.46      804.42     61.91 o 
   2   1  14      788.03      811.25     12.53 o 
   3   1  14      968.57     1082.24     18.68 o 
   4   1  14      137.07      143.25      6.42 o 
   5   1  14       44.22       56.40      4.53 o 
   6   1  14       32.16       31.71      3.94 o 
   7   1  14       90.97       99.53      6.25 o 
   8   1  14       27.15       25.91      4.35 o 
 -12   2  14      162.44      180.66      8.79 o 
 -11   2  14       20.76       22.90      3.84 o 
 -10   2  14        0.11        0.05      2.44 o 
  -9   2  14       18.01       19.35      3.11 o 
  -8   2  14      351.66      384.04     12.24 o 
  -7   2  14       15.09       23.82      3.13 o 
  -6   2  14       52.24       47.69      3.76 o 
  -5   2  14       56.82       42.15      4.22 o 
  -4   2  14      228.97      219.51      7.14 o 
  -3   2  14       80.56       74.25      5.12 o 
  -2   2  14      248.65      242.45      6.55 o 
  -1   2  14      113.76      104.83      6.38 o 
   0   2  14     1403.06     1421.64     25.41 o 
   1   2  14      554.41      510.74     12.53 o 
   2   2  14      306.86      338.58     12.56 o 
   3   2  14       88.28       79.51      6.08 o 
   4   2  14       62.12       62.09      6.06 o 
   5   2  14       13.85       15.61      4.04 o 
   6   2  14      209.15      250.41     11.67 o 
   7   2  14        1.40        2.20      3.89 o 
   8   2  14        6.19       11.13      4.64 o 
 -12   3  14        0.37        0.88      3.50 o 
 -11   3  14      209.59      254.67      9.74 o 
 -10   3  14        8.11       14.18      3.30 o 
  -9   3  14      270.10      291.06     15.02 o 
  -8   3  14      104.48      111.87      5.68 o 
  -7   3  14      647.96      660.12     18.00 o 
  -6   3  14       79.45       77.03      6.26 o 
  -5   3  14      231.31      225.05      6.94 o 
  -4   3  14      205.86      221.66     10.19 o 
  -3   3  14      869.63      771.37     14.80 o 
  -2   3  14       90.49       75.19      6.82 o 
  -1   3  14      990.84      834.73     15.52 o 
   0   3  14        1.16        0.18      2.60 o 
   1   3  14      119.93      110.68      6.70 o 
   2   3  14      207.38      197.68      9.13 o 
   3   3  14      347.69      372.02     12.65 o 
   4   3  14       35.89       36.71      5.07 o 
   5   3  14       37.38       47.63      5.84 o 
   6   3  14        0.06       -0.33      3.68 o 
   7   3  14        5.46        5.91      4.38 o 
 -11   4  14       13.98       13.55      3.60 o 
 -10   4  14       15.39       19.53      3.57 o 
  -9   4  14       82.81       94.71      6.70 o 
  -8   4  14      332.30      343.30     13.96 o 
  -7   4  14       31.61       33.06      3.56 o 
  -6   4  14      121.35      118.23      6.89 o 
  -5   4  14      185.30      167.84      7.71 o 
  -4   4  14      724.33      620.37     14.17 o 
  -3   4  14      582.14      491.19     12.33 o 
  -2   4  14      127.62      112.47      6.91 o 
  -1   4  14       42.07       41.14      4.28 o 
   0   4  14      676.75      634.14     22.57 o 
   1   4  14      598.21      558.39     26.20 o 
   2   4  14        9.42        4.69      3.63 o 
   3   4  14       33.26       29.60      4.91 o 
   4   4  14        8.83       16.68      4.20 o 
   5   4  14      528.64      587.09     49.73 o 
   6   4  14       85.24      110.64      8.75 o 
   7   4  14       16.64       21.47      5.38 o 
 -10   5  14        0.00        1.74      3.55 o 
  -9   5  14       40.59       47.06      5.84 o 
  -8   5  14        2.40        0.53      3.12 o 
  -7   5  14      131.17      129.03      7.72 o 
  -6   5  14        0.36       -0.59      2.90 o 
  -5   5  14       42.03       41.14      4.44 o 
  -4   5  14       12.32        9.90      2.97 o 
  -3   5  14       33.23       35.71      4.27 o 
  -2   5  14        5.16        2.69      2.57 o 
  -1   5  14      123.08      130.70     17.74 o 
   0   5  14        1.07       -1.38      2.49 o 
   1   5  14        4.26       -0.41      2.86 o 
   2   5  14       99.25      103.05     10.54 o 
   3   5  14        4.80        5.21      3.81 o 
   4   5  14        8.82        9.81      4.11 o 
   5   5  14      141.09      148.33      9.95 o 
   6   5  14        0.67        3.19      3.71 o 
  -9   6  14        2.28        4.44      3.83 o 
  -8   6  14      150.66      150.11      8.73 o 
  -7   6  14       25.27       26.53      4.66 o 
  -6   6  14        3.55        1.51      2.47 o 
  -5   6  14        5.43        4.55      2.44 o 
  -4   6  14       96.98       78.15      5.83 o 
  -3   6  14      241.69      204.74     13.99 o 
  -2   6  14      208.41      203.97      8.92 o 
  -1   6  14       21.54       19.95      3.67 o 
   0   6  14       67.98       57.03      5.41 o 
   1   6  14       37.64       34.68      4.68 o 
   2   6  14        0.90       -1.92      3.45 o 
   3   6  14        2.24        0.03      3.25 o 
   4   6  14        0.71        2.21      3.95 o 
   5   6  14        1.43        5.13      4.13 o 
  -8   7  14        0.90       -0.46      3.32 o 
  -7   7  14       20.22       21.91      4.59 o 
  -6   7  14        5.45        3.23      3.42 o 
  -5   7  14        0.21        0.67      2.40 o 
  -4   7  14        0.04       -0.37      2.77 o 
  -3   7  14      104.57      101.81      6.95 o 
  -2   7  14        9.32       10.18      3.53 o 
  -1   7  14      114.55       97.24      6.93 o 
   0   7  14       20.60       23.14      4.60 o 
   1   7  14       22.09       24.88      4.53 o 
   2   7  14        0.44        3.61      3.37 o 
   3   7  14       45.13       48.22      6.25 o 
  -5   8  14        4.75        4.87      2.88 o 
  -4   8  14       64.46       60.43      5.05 o 
  -3   8  14        0.04       -0.52      3.06 o 
  -2   8  14       29.52       37.91      7.35 o 
  -1   8  14        5.65        8.14      3.71 o 
   0   8  14       30.70       26.52      4.80 o 
   1   8  14        0.44       -1.55      3.58 o 
 -11   0  15       48.96       57.43      8.66 o 
  -9   0  15       55.16       76.52      9.19 o 
  -7   0  15       46.56       38.81      4.10 o 
  -5   0  15      598.03      521.27     11.59 o 
  -3   0  15      116.60       95.66      4.80 o 
  -1   0  15      158.93      130.43      5.56 o 
   1   0  15      536.27      530.93     12.65 o 
   3   0  15       89.18      109.36      6.73 o 
   5   0  15      163.81      170.95      8.96 o 
   7   0  15      266.51      297.17     17.68 o 
 -12   1  15       49.98       68.02      8.58 o 
 -11   1  15        0.38       -0.12      2.83 o 
 -10   1  15      334.90      380.31     10.87 o 
  -9   1  15       76.01       87.86      5.26 o 
  -8   1  15       61.11       71.67     10.60 o 
  -7   1  15      202.28      215.21      7.04 o 
  -6   1  15      781.07      690.89     11.86 o 
  -5   1  15        0.52       -0.74      1.54 o 
  -4   1  15        3.71        0.96      1.51 o 
  -3   1  15        6.45        5.03      1.59 o 
  -2   1  15       30.12       26.66      2.66 o 
  -1   1  15       67.34       58.42      3.43 o 
   0   1  15       62.53       65.11      7.76 o 
   1   1  15      302.93      297.38     25.35 o 
   2   1  15      142.82      132.63      5.64 o 
   3   1  15      634.47      657.79     24.82 o 
   4   1  15       26.43       29.40      3.65 o 
   5   1  15       28.62       40.83      4.30 o 
   6   1  15        0.00        1.24      2.81 o 
   7   1  15        0.68       -0.92      3.08 o 
 -12   2  15        4.03        8.66      4.25 o 
 -11   2  15      222.11      274.97     11.30 o 
 -10   2  15        1.41        2.87      2.63 o 
  -9   2  15      184.37      173.01     15.87 o 
  -8   2  15      203.09      208.66     12.56 o 
  -7   2  15       73.30       84.67      5.42 o 
  -6   2  15       99.86       82.04      4.61 o 
  -5   2  15      100.22       81.47      9.86 o 
  -4   2  15       30.07       32.24      2.97 o 
  -3   2  15       40.44       34.74      2.82 o 
  -2   2  15       11.69        9.48      1.99 o 
  -1   2  15      143.26      149.32      8.37 o 
   0   2  15      536.77      532.70     37.29 o 
   1   2  15      180.75      178.83      7.96 o 
   2   2  15      488.12      521.53     25.58 o 
   3   2  15      120.02      137.08      8.00 o 
   4   2  15       76.82       85.31      6.78 o 
   5   2  15      195.45      228.49     11.04 o 
   6   2  15       90.33      105.67      9.28 o 
   7   2  15       17.89       15.77      4.94 o 
 -11   3  15       65.14       74.37      5.72 o 
 -10   3  15      274.90      330.44     15.66 o 
  -9   3  15        0.06        1.02      2.69 o 
  -8   3  15      165.23      180.73      7.10 o 
  -7   3  15       21.68       26.68      3.32 o 
  -6   3  15       27.53       25.63      4.04 o 
  -5   3  15       20.30       22.72      2.79 o 
  -4   3  15      213.13      191.21      7.89 o 
  -3   3  15      112.73       88.73      5.83 o 
  -2   3  15      347.48      297.14      9.59 o 
  -1   3  15      526.22      501.32     29.51 o 
   0   3  15       65.86       62.36      6.15 o 
   1   3  15      368.36      378.89     11.87 o 
   2   3  15      174.86      176.81     12.53 o 
   3   3  15       37.62       31.77      4.79 o 
   4   3  15        1.56        5.62      3.35 o 
   5   3  15        3.69        0.81      3.50 o 
   6   3  15       42.80       49.26      6.88 o 
   7   3  15       22.94       36.22      6.05 o 
 -11   4  15      135.66      162.56      7.96 o 
 -10   4  15      198.82      206.31     16.19 o 
  -9   4  15        7.12       10.56      3.07 o 
  -8   4  15      109.75      105.46      6.56 o 
  -7   4  15      193.15      171.96      8.67 o 
  -6   4  15      252.12      251.88      9.91 o 
  -5   4  15      635.68      588.53     35.74 o 
  -4   4  15        8.80        8.01      2.92 o 
  -3   4  15       48.65       49.94      4.57 o 
  -2   4  15       17.14       19.28      3.41 o 
  -1   4  15       24.65       20.87      3.47 o 
   0   4  15      285.42      262.34     10.16 o 
   1   4  15       14.08       11.32      3.62 o 
   2   4  15     1140.93     1162.09     22.93 o 
   3   4  15       28.99       33.79      5.09 o 
   4   4  15       12.49       12.20      4.20 o 
   5   4  15        8.29       13.26      4.51 o 
   6   4  15       45.52       54.15      7.02 o 
 -10   5  15        0.42       -0.17      3.45 o 
  -9   5  15        6.91        8.86      4.12 o 
  -8   5  15        6.16        6.98      3.39 o 
  -7   5  15       16.75       15.81      3.97 o 
  -6   5  15       91.71       99.83      8.40 o 
  -5   5  15        0.58       -0.41      2.69 o 
  -4   5  15      266.80      238.17     21.16 o 
  -3   5  15        4.84        3.16      2.73 o 
  -2   5  15      172.79      138.98      8.87 o 
  -1   5  15        4.78        6.74      3.32 o 
   0   5  15      137.43      125.96     14.52 o 
   1   5  15      121.00      117.83      7.55 o 
   2   5  15       19.34        8.38      3.70 o 
   3   5  15        0.41       -2.12      3.29 o 
   4   5  15      127.00      144.16      9.59 o 
   5   5  15       11.64       16.69      4.95 o 
  -9   6  15        7.97        8.92      4.49 o 
  -8   6  15       18.97       25.48      5.24 o 
  -7   6  15        0.01       -1.22      3.03 o 
  -6   6  15       17.81       20.84      3.31 o 
  -5   6  15      202.00      205.30      9.53 o 
  -4   6  15       57.66       48.57      5.01 o 
  -3   6  15       26.89       17.90      3.67 o 
  -2   6  15        1.77        2.81      2.63 o 
  -1   6  15       36.67       34.62      4.59 o 
   0   6  15       24.20       23.44      4.20 o 
   1   6  15       21.86       15.69      3.79 o 
   2   6  15       26.15       25.89      4.79 o 
   3   6  15       69.10       81.30      7.43 o 
   4   6  15       51.43       53.76      7.08 o 
  -7   7  15        2.28        2.13      3.47 o 
  -6   7  15       10.13       14.87      3.38 o 
  -5   7  15       71.14       75.30      5.40 o 
  -4   7  15        6.10        6.91      3.26 o 
  -3   7  15       49.28       37.25      4.73 o 
  -2   7  15       78.83       79.82     11.74 o 
  -1   7  15        0.77        0.83      3.01 o 
   0   7  15        3.15        6.48      3.68 o 
   1   7  15       16.49       12.70      4.09 o 
   2   7  15        0.76       -2.77      3.07 o 
   3   7  15        1.05       -1.10      3.68 o 
  -4   8  15       56.93       63.12      5.15 o 
  -3   8  15       22.12       18.54      4.24 o 
  -2   8  15        0.76       -0.32      3.19 o 
  -1   8  15        6.77       10.54      3.90 o 
 -12   0  16       12.52       13.93      5.68 o 
 -10   0  16      187.25      177.27     13.87 o 
  -8   0  16      386.38      460.38     18.97 o 
  -6   0  16       12.00       12.88      4.39 o 
  -4   0  16      176.57      157.48      6.15 o 
  -2   0  16      180.13      129.73      5.62 o 
   0   0  16       95.53       78.56      5.21 o 
   2   0  16      584.47      626.53     14.46 o 
   4   0  16      266.82      326.79     12.06 o 
   6   0  16      211.49      256.65     16.28 o 
 -12   1  16        2.33        4.08      3.30 o 
 -11   1  16       30.60       41.50      4.52 o 
 -10   1  16        4.08        4.42      2.72 o 
  -9   1  16        7.19        3.99      2.49 o 
  -8   1  16       61.09       66.82      4.69 o 
  -7   1  16      463.94      458.02     10.15 o 
  -6   1  16        9.59       15.51      2.51 o 
  -5   1  16       63.81       63.26      3.82 o 
  -4   1  16        1.20       -0.59      1.58 o 
  -3   1  16      622.13      528.52      9.73 o 
  -2   1  16        3.23        0.82      1.76 o 
  -1   1  16      236.55      222.16      6.42 o 
   0   1  16      675.22      608.84     10.96 o 
   1   1  16     1819.81     1949.52    135.12 o 
   2   1  16       48.85       53.28      5.17 o 
   3   1  16      107.43      109.29      7.14 o 
   4   1  16        0.89       -0.91      3.00 o 
   5   1  16       19.50       27.88      3.83 o 
   6   1  16        1.66       -0.35      2.98 o 
   7   1  16      121.72      167.05     16.45 o 
 -11   2  16       97.98      103.58      6.62 o 
 -10   2  16        5.04        5.02      2.82 o 
  -9   2  16      103.52      113.30      5.93 o 
  -8   2  16       62.17       76.23      4.91 o 
  -7   2  16      281.78      281.72     21.54 o 
  -6   2  16        3.09        2.38      2.10 o 
  -5   2  16       63.95       78.04      4.83 o 
  -4   2  16      224.12      215.93      8.84 o 
  -3   2  16       25.92       21.83      2.81 o 
  -2   2  16        7.04        7.05      1.99 o 
  -1   2  16      281.63      242.31     21.69 o 
   0   2  16      313.26      320.21     10.66 o 
   1   2  16      140.14      139.43      7.71 o 
   2   2  16       99.16      112.22      7.15 o 
   3   2  16       93.83       97.56      7.00 o 
   4   2  16      163.45      177.50      9.73 o 
   5   2  16        0.36        1.40      3.44 o 
   6   2  16       23.84       29.64      5.48 o 
 -11   3  16       40.21       44.76      6.91 o 
 -10   3  16       16.31       17.08      3.56 o 
  -9   3  16      182.30      232.11     11.01 o 
  -8   3  16        0.90        1.71      2.39 o 
  -7   3  16        1.80        2.46      2.26 o 
  -6   3  16       29.55       37.31      3.51 o 
  -5   3  16      301.00      255.72     19.47 o 
  -4   3  16       17.60       12.07      2.94 o 
  -3   3  16        7.90        2.23      2.34 o 
  -2   3  16        0.25       -1.36      2.34 o 
  -1   3  16       16.21       16.60      3.53 o 
   0   3  16      268.69      236.81      9.72 o 
   1   3  16        0.92       -1.46      2.54 o 
   2   3  16       33.64       24.49      4.26 o 
   3   3  16      108.91      113.96      7.95 o 
   4   3  16       40.01       44.86      5.78 o 
   5   3  16       58.42       71.40      9.92 o 
   6   3  16        1.42       -2.72      3.67 o 
 -10   4  16       17.51       19.75      3.57 o 
  -9   4  16      118.63      113.69      8.72 o 
  -8   4  16       74.65       71.15      6.08 o 
  -7   4  16        1.13        1.00      2.87 o 
  -6   4  16       48.69       49.16      4.96 o 
  -5   4  16      333.94      290.00     10.43 o 
  -4   4  16      280.90      264.01      9.81 o 
  -3   4  16      117.25       96.91      6.15 o 
  -2   4  16        2.59        5.03      2.83 o 
  -1   4  16       87.98       61.41      5.42 o 
   0   4  16       46.15       40.25      5.33 o 
   1   4  16        9.13       12.30      3.70 o 
   2   4  16       87.78       93.62      7.18 o 
   3   4  16       97.08      101.46      8.11 o 
   4   4  16        2.46        8.53      4.28 o 
   5   4  16       44.14       39.27      6.08 o 
  -9   5  16       24.96       28.01      5.01 o 
  -8   5  16        8.16        7.78      3.66 o 
  -7   5  16      180.74      182.30     13.06 o 
  -6   5  16        1.71        3.25      3.00 o 
  -5   5  16       79.93       70.27      5.90 o 
  -4   5  16       15.73       13.92      3.59 o 
  -3   5  16      431.83      395.33     13.35 o 
  -2   5  16        5.91        3.81      2.92 o 
  -1   5  16      165.83      159.66     14.75 o 
   0   5  16        3.94        2.37      2.78 o 
   1   5  16       70.22       69.97      6.48 o 
   2   5  16       19.12       14.71      4.12 o 
   3   5  16       35.85       38.34      5.81 o 
   4   5  16       24.93       21.56      5.22 o 
   5   5  16      112.08      119.53      9.77 o 
  -8   6  16       17.49       20.15      5.59 o 
  -7   6  16        2.52        1.19      3.26 o 
  -6   6  16       18.13       14.06      3.97 o 
  -5   6  16        0.07       -0.14      3.01 o 
  -4   6  16       69.83       65.72      5.82 o 
  -3   6  16        4.51        3.47      2.99 o 
  -2   6  16       63.26       62.08      5.65 o 
  -1   6  16        4.31        6.03      3.39 o 
   0   6  16        1.07       -0.67      3.27 o 
   1   6  16       48.21       43.91      5.57 o 
   2   6  16      114.26      133.84      9.14 o 
   3   6  16       37.12       39.49      5.94 o 
  -6   7  16        2.40       -0.25      3.18 o 
  -5   7  16        0.76        2.53      2.81 o 
  -4   7  16       25.69       34.57      4.80 o 
  -3   7  16       32.15       33.88      4.71 o 
  -2   7  16        7.70        6.36      3.27 o 
  -1   7  16       10.02       11.69      3.91 o 
   0   7  16        1.34        5.62      3.79 o 
   1   7  16       38.73       49.41      5.98 o 
 -11   0  17      220.51      244.18     16.28 o 
  -9   0  17      806.17      832.02     27.75 o 
  -7   0  17       45.94       33.84      6.09 o 
  -5   0  17      142.27      153.38     11.01 o 
  -3   0  17        4.81        6.44      3.63 o 
  -1   0  17       44.70       35.65      3.51 o 
   1   0  17       94.15      100.64      6.44 o 
   3   0  17      903.36      953.84     19.49 o 
   5   0  17       74.90       93.61     10.54 o 
 -11   1  17        5.02        2.10      3.55 o 
 -10   1  17       31.41       28.47      3.81 o 
  -9   1  17       64.40       70.70      4.83 o 
  -8   1  17       53.08       60.10      4.43 o 
  -7   1  17       81.00       71.05      4.47 o 
  -6   1  17      152.13      139.92      5.84 o 
  -5   1  17        0.00       -0.42      1.75 o 
  -4   1  17       45.61       32.25      2.99 o 
  -3   1  17       26.83       23.80      2.62 o 
  -2   1  17       28.58       29.68      3.05 o 
  -1   1  17      115.13      116.96      5.00 o 
   0   1  17      581.51      536.57     10.67 o 
   1   1  17      403.04      437.69     15.78 o 
   2   1  17        0.98        2.17      3.25 o 
   3   1  17        1.04        3.37      3.13 o 
   4   1  17       92.23      102.84      7.67 o 
   5   1  17       30.53       31.74      5.43 o 
   6   1  17       45.16       59.95      7.00 o 
 -11   2  17        3.52        5.38      3.14 o 
 -10   2  17        0.19       -0.01      2.57 o 
  -9   2  17       29.03       24.19      3.64 o 
  -8   2  17        8.54       11.67      2.80 o 
  -7   2  17      107.55       93.49      8.96 o 
  -6   2  17        2.18        2.27      2.03 o 
  -5   2  17      353.18      353.37     11.12 o 
  -4   2  17        4.40        0.67      1.94 o 
  -3   2  17       17.19        8.58      2.21 o 
  -2   2  17      150.28      123.75      6.44 o 
  -1   2  17      278.16      252.46      9.11 o 
   0   2  17      110.62       99.39      6.39 o 
   1   2  17       94.52       97.29      6.65 o 
   2   2  17       49.94       41.10      4.88 o 
   3   2  17      455.34      479.42     15.21 o 
   4   2  17       71.35       61.11      6.39 o 
   5   2  17        3.40        1.88      3.80 o 
   6   2  17       14.62       14.20      4.75 o 
 -11   3  17       60.04       67.45      5.56 o 
 -10   3  17       16.30       18.32      3.46 o 
  -9   3  17       55.69       65.18      4.91 o 
  -8   3  17       50.53       51.08      5.97 o 
  -7   3  17        6.97        8.11      2.99 o 
  -6   3  17       17.49       15.23      3.44 o 
  -5   3  17       54.53       47.59      4.65 o 
  -4   3  17       18.82       15.32      3.22 o 
  -3   3  17        3.79        0.05      2.23 o 
  -2   3  17      243.39      222.45      8.93 o 
  -1   3  17      117.84      109.42      6.65 o 
   0   3  17        2.26        4.79      3.03 o 
   1   3  17        0.46       -3.34      2.46 o 
   2   3  17       33.36       33.08      4.86 o 
   3   3  17      100.05      114.91      8.18 o 
   4   3  17       42.48       51.04      6.30 o 
   5   3  17        2.89        4.76      4.15 o 
 -10   4  17        0.85       -0.09      5.24 o 
  -9   4  17        7.26        4.76      3.52 o 
  -8   4  17      179.09      186.31      9.33 o 
  -7   4  17        4.85        6.23      3.38 o 
  -6   4  17       76.95       69.00      5.70 o 
  -5   4  17       66.89       61.62      5.36 o 
  -4   4  17      216.40      186.53      8.49 o 
  -3   4  17       40.27       37.82      4.41 o 
  -2   4  17       45.80       42.23      4.77 o 
  -1   4  17      974.85      973.84     58.28 o 
   0   4  17      231.08      239.51     19.99 o 
   1   4  17       19.46       20.56      4.30 o 
   2   4  17       40.75       39.08      5.38 o 
   3   4  17      139.65      168.07     10.03 o 
   4   4  17       41.62       47.68      6.44 o 
   5   4  17        7.29        9.08      4.74 o 
  -9   5  17       46.83       46.92      5.79 o 
  -8   5  17       85.45       77.94      6.83 o 
  -7   5  17        8.17        9.02      3.52 o 
  -6   5  17       20.15       22.43      4.12 o 
  -5   5  17      142.81      121.53      7.57 o 
  -4   5  17       49.82       45.06      4.97 o 
  -3   5  17       36.32       26.89      4.31 o 
  -2   5  17      232.07      225.99     10.04 o 
  -1   5  17        5.62        2.94      3.45 o 
   0   5  17      120.14      131.84      8.35 o 
   1   5  17        5.84        7.05      3.50 o 
   2   5  17      141.42      131.14      8.88 o 
   3   5  17        0.13       -0.39      3.57 o 
   4   5  17       45.64       58.90      7.43 o 
  -7   6  17       40.29       41.38      5.53 o 
  -6   6  17       29.89       18.96      4.35 o 
  -5   6  17       27.39       29.29      4.70 o 
  -4   6  17       30.27       25.91      4.38 o 
  -3   6  17       29.43       29.46      4.57 o 
  -2   6  17        0.27        0.91      3.17 o 
  -1   6  17      233.00      230.79     10.89 o 
   0   6  17      139.24      146.51     10.65 o 
   1   6  17        4.38        2.89      3.74 o 
   2   6  17       22.71       21.61      5.30 o 
  -5   7  17       51.30       44.97      4.72 o 
  -4   7  17        1.59        2.73      3.68 o 
  -3   7  17        0.42        0.91      3.24 o 
  -2   7  17       85.63       82.76      7.32 o 
  -1   7  17        0.87        0.15      3.20 o 
   0   7  17       87.22       81.65      7.38 o 
 -10   0  18       63.18       76.98      9.72 o 
  -8   0  18      233.47      290.61     16.51 o 
  -6   0  18        2.78        8.02      4.04 o 
  -4   0  18     1184.09      973.63     25.64 o 
  -2   0  18        2.31        1.11      3.16 o 
   0   0  18     1675.73     1608.65     34.13 o 
   2   0  18       24.98       20.08      4.22 o 
   4   0  18        0.23        1.93      4.98 o 
 -11   1  18       11.80       17.89      4.28 o 
 -10   1  18       13.10       19.33      4.60 o 
  -9   1  18      461.14      512.69     32.23 o 
  -8   1  18       45.63       46.09      5.28 o 
  -7   1  18      133.25      116.75      6.73 o 
  -6   1  18       98.74       99.88      5.33 o 
  -5   1  18       79.81       69.28      4.23 o 
  -4   1  18        0.01       -2.61      1.80 o 
  -3   1  18     1072.93      937.49     14.24 o 
  -2   1  18      137.89      113.16      5.91 o 
  -1   1  18       92.31       92.29      4.66 o 
   0   1  18       47.73       53.54      5.00 o 
   1   1  18      242.50      274.68     21.46 o 
   2   1  18       28.81       24.66      4.28 o 
   3   1  18       27.74       21.21      5.85 o 
   4   1  18      117.19      131.73      8.64 o 
   5   1  18      220.95      270.83     12.84 o 
 -11   2  18       59.45       66.72      5.51 o 
 -10   2  18       72.38       72.46      5.33 o 
  -9   2  18       42.05       49.72      4.60 o 
  -8   2  18      217.47      230.59     14.81 o 
  -7   2  18        4.34        2.46      2.16 o 
  -6   2  18       14.99       16.98      2.72 o 
  -5   2  18        5.35        5.68      2.09 o 
  -4   2  18      394.08      380.77      9.42 o 
  -3   2  18       19.20       10.71      2.86 o 
  -2   2  18      281.48      285.13      9.90 o 
  -1   2  18       10.77        9.38      4.13 o 
   0   2  18      151.59      139.80      7.74 o 
   1   2  18       44.15       34.79      4.63 o 
   2   2  18       31.67       38.05      5.10 o 
   3   2  18       23.81       34.05      5.26 o 
   4   2  18        0.35       -3.09      3.40 o 
   5   2  18       16.55       18.14      5.03 o 
 -10   3  18        1.26        2.01      2.76 o 
  -9   3  18       63.58       77.82      5.45 o 
  -8   3  18       47.08       45.82      5.15 o 
  -7   3  18       38.83       34.49      4.52 o 
  -6   3  18        2.24       -0.28      2.34 o 
  -5   3  18       44.89       35.05      4.34 o 
  -4   3  18      105.49       76.54      5.71 o 
  -3   3  18      470.44      407.21     12.08 o 
  -2   3  18      296.67      248.28      9.78 o 
  -1   3  18      278.50      269.18     20.05 o 
   0   3  18       82.15       76.38      6.11 o 
   1   3  18      323.87      340.98     14.40 o 
   2   3  18        3.52        2.17      4.74 o 
   3   3  18        4.99        7.90      3.97 o 
   4   3  18       12.66        8.79      4.32 o 
   5   3  18      139.92      182.54     13.82 o 
  -9   4  18       26.04       24.36      4.75 o 
  -8   4  18      138.35      143.97      8.55 o 
  -7   4  18       57.01       44.70      5.28 o 
  -6   4  18        0.00       -2.26      2.52 o 
  -5   4  18       21.67       22.01      3.81 o 
  -4   4  18       13.96       17.17      3.98 o 
  -3   4  18        0.69       -0.35      2.66 o 
  -2   4  18       90.47       80.83      6.25 o 
  -1   4  18       21.94       22.58      5.59 o 
   0   4  18       20.32       25.84      4.33 o 
   1   4  18        7.66       10.74      3.86 o 
   2   4  18       67.25       72.14      6.81 o 
   3   4  18        6.86        8.09      4.23 o 
   4   4  18        5.34        6.65      4.43 o 
  -8   5  18        6.74        6.40      3.85 o 
  -7   5  18       20.82       20.51      4.28 o 
  -6   5  18       27.50       22.65      4.38 o 
  -5   5  18        7.25        2.22      3.10 o 
  -4   5  18       25.26       25.43      4.30 o 
  -3   5  18      262.65      260.42     15.40 o 
  -2   5  18       48.83       45.85      5.44 o 
  -1   5  18       90.21       75.34      6.72 o 
   0   5  18       22.70       19.45      4.33 o 
   1   5  18      260.44      244.97     13.06 o 
   2   5  18       16.97       22.31      4.97 o 
   3   5  18       17.19       18.59      5.09 o 
  -7   6  18       12.95        8.98      4.22 o 
  -6   6  18        0.60       -1.85      3.39 o 
  -5   6  18       29.02       26.00      4.82 o 
  -4   6  18       37.51       39.56      5.27 o 
  -3   6  18       52.43       50.02      5.76 o 
  -2   6  18        0.50       -1.41      3.31 o 
  -1   6  18       16.39       21.66      4.86 o 
   0   6  18      113.68      135.07      9.64 o 
   1   6  18       19.37       29.92      5.76 o 
  -9   0  19       93.07       97.24     10.60 o 
  -7   0  19      440.56      447.27     19.49 o 
  -5   0  19      227.18      244.36     14.34 o 
  -3   0  19      309.17      269.47     13.82 o 
  -1   0  19       67.45       72.94      7.96 o 
   1   0  19      467.65      496.33     20.67 o 
 -10   1  19       22.76       14.82      4.17 o 
  -9   1  19        0.18        0.55      3.14 o 
  -8   1  19       56.08       55.02      5.61 o 
  -7   1  19        0.04       -0.86      2.64 o 
  -6   1  19      212.92      234.39      9.96 o 
  -5   1  19        0.02        0.70      2.62 o 
  -4   1  19       14.94       15.71      3.33 o 
  -3   1  19        1.22       -0.36      2.17 o 
  -2   1  19      126.76      131.50      8.64 o 
  -1   1  19       22.28       15.37      3.24 o 
   0   1  19       34.53       36.47      4.59 o 
   1   1  19       15.30       19.45      3.84 o 
   2   1  19       69.83       75.80      6.43 o 
   3   1  19       53.93       70.29      6.69 o 
   4   1  19       72.68      108.15      8.30 o 
 -10   2  19        5.91        7.35      4.60 o 
  -9   2  19        7.03        7.51      2.86 o 
  -8   2  19        2.03        2.69      2.41 o 
  -7   2  19      120.21      120.43      9.92 o 
  -6   2  19        1.59       -0.24      2.02 o 
  -5   2  19       40.14       40.58      3.57 o 
  -4   2  19       46.05       36.64      7.08 o 
  -3   2  19      313.75      277.09     14.17 o 
  -2   2  19      160.87      119.30     12.88 o 
  -1   2  19      183.42      179.92      9.75 o 
   0   2  19        0.24       -1.41      2.67 o 
   1   2  19       17.29       19.76      4.54 o 
   2   2  19      109.82      104.87      7.95 o 
   3   2  19      278.15      376.63     14.36 o 
   4   2  19        0.00       -0.48      3.86 o 
  -9   3  19       35.07       33.90      4.09 o 
  -8   3  19        0.01        2.46      4.27 o 
  -7   3  19       12.41       14.61      3.65 o 
  -6   3  19       93.80       87.64      7.03 o 
  -5   3  19       83.26       67.03      5.63 o 
  -4   3  19        7.06       16.55      3.66 o 
  -3   3  19        0.80        1.26      2.63 o 
  -2   3  19      629.90      593.54     15.28 o 
  -1   3  19      187.92      179.09      8.82 o 
   0   3  19       36.24       37.47      4.88 o 
   1   3  19        2.36        3.30      3.32 o 
   2   3  19       60.42       70.15      6.92 o 
   3   3  19       32.39       42.09      5.96 o 
   4   3  19       19.35       27.92      5.67 o 
  -9   4  19       21.95       16.20      4.49 o 
  -8   4  19        0.04       -0.94      3.27 o 
  -7   4  19       59.88       64.82      9.45 o 
  -6   4  19       36.04       27.52      4.26 o 
  -5   4  19       37.57       26.48      4.13 o 
  -4   4  19        5.75        4.91      3.03 o 
  -3   4  19      404.58      388.45     12.80 o 
  -2   4  19        2.94        1.61      3.07 o 
  -1   4  19       10.41       13.77      4.12 o 
   0   4  19        0.45       -0.30      2.90 o 
   1   4  19      172.73      179.51     12.26 o 
   2   4  19        5.32       15.89      4.55 o 
   3   4  19       36.36       57.05      6.89 o 
  -7   5  19        5.33        2.77      3.58 o 
  -6   5  19       24.28       20.07      4.26 o 
  -5   5  19       39.92       35.15      5.07 o 
  -4   5  19        5.18        8.08      3.53 o 
  -3   5  19       60.51       59.99      5.97 o 
  -2   5  19       14.17       10.10      3.80 o 
  -1   5  19       10.78        6.62      3.50 o 
   0   5  19       14.48       12.17      4.42 o 
   1   5  19        0.11       -0.89      3.22 o 
   2   5  19       84.89      106.20      8.98 o 
  -5   6  19       48.04       43.25      5.75 o 
  -4   6  19        6.88        8.86      3.93 o 
  -3   6  19      260.60      264.40     11.75 o 
  -2   6  19       10.24       13.00      4.31 o 
  -1   6  19       42.40       34.53      5.59 o 
 -10   0  20      103.77      118.96     11.94 o 
  -8   0  20       70.77       57.20      8.49 o 
  -6   0  20      183.67      170.95     12.35 o 
  -4   0  20      242.19      225.10     13.23 o 
  -2   0  20      324.01      305.71     15.40 o 
   0   0  20       97.01      116.50     10.42 o 
 -10   1  20        1.95        4.31      3.36 o 
  -9   1  20      102.76      129.20      9.22 o 
  -8   1  20        4.22        5.02      3.37 o 
  -7   1  20       15.39        7.40      3.33 o 
  -6   1  20       42.46       43.68      5.07 o 
  -5   1  20      543.80      482.05     24.53 o 
  -4   1  20       80.89       73.26      5.81 o 
  -3   1  20       56.06       46.41      4.83 o 
  -2   1  20        0.48        1.17      3.34 o 
  -1   1  20      315.36      286.80     15.40 o 
   0   1  20       42.51       35.83      6.67 o 
   1   1  20        0.34        2.81      3.27 o 
   2   1  20        8.49       10.90      5.97 o 
   3   1  20       87.14       91.48      7.91 o 
   4   1  20        6.12       -0.47      5.15 o 
  -9   2  20        7.43        6.76      3.51 o 
  -8   2  20       78.48       83.42      6.82 o 
  -7   2  20        6.94        5.28      2.90 o 
  -6   2  20       20.00       16.21      5.24 o 
  -5   2  20        4.82        2.60      2.63 o 
  -4   2  20      314.91      282.52     10.35 o 
  -3   2  20       36.41       31.47      4.15 o 
  -2   2  20       42.14       46.46      4.86 o 
  -1   2  20       20.95       15.56      3.64 o 
   0   2  20      131.72      158.75      8.70 o 
   1   2  20       12.12        8.13      3.74 o 
   2   2  20      130.32      169.67     10.17 o 
   3   2  20        0.76        3.99      4.02 o 
  -9   3  20      146.91      147.74     11.24 o 
  -8   3  20        1.07        2.03      3.13 o 
  -7   3  20        6.99        7.74      3.25 o 
  -6   3  20        6.46        4.73      2.84 o 
  -5   3  20      143.41      126.66      7.39 o 
  -4   3  20       41.63       39.36      4.88 o 
  -3   3  20        0.43        2.10      2.75 o 
  -2   3  20       75.12       60.99      5.65 o 
  -1   3  20       54.73       68.35      6.55 o 
   0   3  20       36.94       25.54      4.45 o 
   1   3  20       10.04        9.04      3.97 o 
   2   3  20       50.79       68.23      7.70 o 
   3   3  20      139.53      176.09     11.11 o 
  -8   4  20      121.90      133.31     10.95 o 
  -7   4  20        7.08        5.52      3.72 o 
  -6   4  20        1.55        0.05      2.94 o 
  -5   4  20       33.92       36.02      4.61 o 
  -4   4  20      241.15      244.70     13.00 o 
  -3   4  20       82.33       61.74      5.94 o 
  -2   4  20        1.06        3.76      3.14 o 
  -1   4  20       18.77       26.22      4.88 o 
   0   4  20       38.44       36.55      5.34 o 
   1   4  20       11.93       19.10      4.61 o 
   2   4  20       28.08       35.00      6.08 o 
  -6   5  20        5.19        6.69      3.72 o 
  -5   5  20      101.67       97.11      9.31 o 
  -4   5  20       17.99       16.97      4.37 o 
  -3   5  20        3.76        1.50      3.58 o 
  -2   5  20       27.33       22.56      4.41 o 
  -1   5  20       36.62       33.25      5.13 o 
   0   5  20        4.24        1.12      4.92 o 
  -9   0  21      110.31       96.19     10.30 o 
  -7   0  21      288.90      331.53     17.56 o 
  -5   0  21      403.03      363.85     18.27 o 
  -3   0  21      105.84       94.43      9.13 o 
  -1   0  21       69.99       76.75      8.72 o 
  -9   1  21       10.56       19.46      4.38 o 
  -8   1  21       34.97       31.75      4.68 o 
  -7   1  21       26.93       21.77      4.24 o 
  -6   1  21       42.83       54.87      5.56 o 
  -5   1  21        0.02       -0.45      2.67 o 
  -4   1  21       13.79       14.37      3.50 o 
  -3   1  21       28.73       20.67      5.85 o 
  -2   1  21      124.24      119.78     10.42 o 
  -1   1  21       37.27       31.38      6.38 o 
   0   1  21       61.00       71.13      9.25 o 
   1   1  21       12.92        8.66      5.56 o 
   2   1  21      360.96      446.04     22.30 o 
  -8   2  21        1.86        5.66      3.44 o 
  -7   2  21      204.88      210.05     14.11 o 
  -6   2  21       51.12       39.93      6.97 o 
  -5   2  21        4.29        3.48      2.72 o 
  -4   2  21        7.49        5.71      2.79 o 
  -3   2  21       37.63       38.07      4.61 o 
  -2   2  21       83.56       88.51      6.54 o 
  -1   2  21       33.58       34.65      5.24 o 
   0   2  21       19.75       18.56      4.22 o 
   1   2  21       79.52       97.85      8.43 o 
   2   2  21        4.57        6.95      4.22 o 
  -8   3  21       80.49       78.61      9.04 o 
  -7   3  21       20.84       28.36      4.49 o 
  -6   3  21        7.87        8.11      3.16 o 
  -5   3  21        0.52        0.17      4.01 o 
  -4   3  21      113.06      110.84     10.19 o 
  -3   3  21       14.28       17.32      3.85 o 
  -2   3  21        0.10       -0.29      3.86 o 
  -1   3  21       40.27       41.45      7.73 o 
   0   3  21        6.63        4.85      3.53 o 
   1   3  21       44.90       64.83      6.93 o 
  -6   4  21        1.91        1.36      2.95 o 
  -5   4  21       13.84       15.61      3.79 o 
  -4   4  21       58.93       57.36      5.78 o 
  -3   4  21       20.43       20.84      4.24 o 
  -2   4  21        0.06        0.96      3.04 o 
  -1   4  21        2.69        3.01      3.85 o 
   0   4  21       51.86       47.22      6.44 o 
  -3   5  21       23.12       18.71      4.57 o 
  -8   0  22        0.27       -1.00      4.22 o 
  -6   0  22       46.28       54.45      8.02 o 
  -4   0  22       94.29       95.31      9.60 o 
  -2   0  22       62.41       67.73      8.43 o 
  -8   1  22        7.65       10.25      3.55 o 
  -7   1  22       27.78       33.69      7.76 o 
  -6   1  22        3.45        1.76      3.25 o 
  -5   1  22       34.82       36.74      4.69 o 
  -4   1  22        6.75        2.93      3.98 o 
  -3   1  22        4.78        4.22      4.68 o 
  -2   1  22       17.38       13.82      5.03 o 
  -1   1  22      102.07       99.46     10.25 o 
   0   1  22        1.98        4.92      5.62 o 
   1   1  22        0.17       -2.58      5.80 o 
  -7   2  22        7.94        4.57      4.27 o 
  -6   2  22        1.41       -0.41      3.40 o 
  -5   2  22        0.87        0.64      3.75 o 
  -4   2  22       56.24       51.40      7.43 o 
  -3   2  22       16.37       19.49      5.44 o 
  -2   2  22       27.86       31.73      6.67 o 
  -1   2  22        8.18        6.73      4.86 o 
   0   2  22      246.72      281.48     18.03 o 
   1   2  22       37.09       49.98      9.19 o 
  -6   3  22        4.36        6.74      3.22 o 
  -5   3  22        4.48        6.39      3.29 o 
  -4   3  22        0.09        0.73      3.28 o 
  -3   3  22        7.82       14.73      3.80 o 
  -2   3  22       21.42       23.38      4.44 o 
  -1   3  22       34.05       37.02      5.32 o 
   0   3  22        0.07       -2.29      3.40 o 
  -4   4  22        9.58       12.27      4.44 o 
  -3   4  22        0.21       -1.57      3.06 o 
  -7   0  23       23.79       50.29      8.14 o 
  -5   0  23       85.95       96.77     10.83 o 
  -3   0  23        4.01       15.10      5.27 o 
  -6   1  23       97.79      113.22     11.42 o 
  -5   1  23        2.19        6.03      4.68 o 
  -4   1  23        3.98        1.00      3.86 o 
  -3   1  23       17.98       23.94      6.21 o 
  -2   1  23       78.80       75.64      9.43 o 
  -1   1  23        9.71       11.65      5.97 o 
  -5   2  23        9.19        8.84      4.68 o 
  -4   2  23       15.36       16.16      5.21 o 
  -3   2  23       46.42       51.75      8.31 o 
  -2   2  23        3.85       -0.23      3.81 o 
                                                 
